# Supplementary material for: Bis[(diphenyl­phosphanylmeth­yl)diphenyl­phosphane sulfide-κ2 P,S]copper(I) hexa­fluoridophosphate
Source: Acta Crystallogr Sect E Struct Rep Online. 2012 May 31;68(Pt 6):m841. doi: 10.1107/S160053681202346X (PMC3379181; doi:10.1107/S160053681202346X)
Supplement: Supplementary file 1 [file e-68-0m841-sup1.cif]

##############################################################################
#                                                                            #
# This CIF contains the data in a paper accepted for publication in          #
# Acta Crystallographica Section E. It conforms to the requirements of       #
# Notes for Authors for Acta Crystallographica Section E, and has been       #
# peer reviewed under the auspices of the IUCr Commission on Journals.       #
#                                                                            #
# Full details of the Crystallographic Information File format               #
# are given in the paper "The Crystallographic Information File (CIF):       #
# a New Standard Archive File for Crystallography" by S. R. Hall, F. H.      #
# Allen and I. D. Brown [Acta Cryst. (1991), A47, 655-685].                  #
#                                                                            #
# The current version of the core CIF dictionary is obtainable from          #
# ftp://ftp.iucr.org/pub/cif_core.dic.                                       #
#                                                                            #
# Software is freely available for graphical display of the structure(s)     #
# in this CIF. For information consult the CIF software page                 #
# http://www.iucr.org/resources/cif/software.                                #
#                                                                            #
# This file may be used for bona fide research purposes within the           #
# scientific community so long as proper attribution is given to the journal # 
# article from which it was obtained.                                        #
#                                                                            #
##############################################################################
data_I
_audit_creation_method     SHELXL-97
_chemical_name_systematic
;
Bis[(diphenylphosphanylmethyl)diphenylphosphane
sulfide-\k^2^<i>P</i>,<i>S</i>]copper(I) hexafluoridophosphate
;
_chemical_name_common     ?
_chemical_formula_moiety     'C50 H44 Cu P4 S2 +, F6 P -'
_chemical_formula_sum     'C50 H44 Cu F6 P5 S2'
_chemical_formula_iupac     '[Cu (C25 H22 P2 S)2] P F6'
_chemical_formula_weight     1041.39
_chemical_melting_point     ?
_symmetry_cell_setting     orthorhombic
_symmetry_space_group_name_H-M     'P c c a'
_symmetry_space_group_name_Hall     '-P 2a 2ac'
loop_
    _symmetry_equiv_pos_as_xyz
    'x, y, z'
    '-x+1/2, -y, z'
    '-x, y, -z+1/2'
    'x+1/2, -y, -z+1/2'
    '-x, -y, -z'
    'x-1/2, y, -z'
    'x, -y, z-1/2'
    '-x-1/2, y, z-1/2'
_cell_length_a     20.73(3)
_cell_length_b     12.004(18)
_cell_length_c     19.83(3)
_cell_angle_alpha     90.00
_cell_angle_beta     90.00
_cell_angle_gamma     90.00
_cell_volume     4935(13)
_cell_formula_units_Z     4
_cell_measurement_reflns_used     2469
_cell_measurement_theta_min     0.98
_cell_measurement_theta_max     24.55
_cell_measurement_temperature     296(2)
_exptl_crystal_description     'block'
_exptl_crystal_colour     'colorless'
_exptl_crystal_size_max     0.26
_exptl_crystal_size_mid     0.22
_exptl_crystal_size_min     0.17
_exptl_crystal_density_diffrn     1.402
_exptl_crystal_density_meas     ?
_exptl_crystal_density_method     'not measured'
_exptl_crystal_F_000     2136
_exptl_absorpt_coefficient_mu     0.746
_exptl_absorpt_correction_type     multi-scan
_exptl_absorpt_process_details     '(SADABS; Sheldrick, 1996)'
_exptl_absorpt_correction_T_min     0.8296
_exptl_absorpt_correction_T_max     0.8836
_exptl_special_details     ?
_diffrn_ambient_temperature     296(2)
_diffrn_radiation_type     MoK\a
_diffrn_radiation_wavelength     0.71073
_diffrn_radiation_source     'fine-focus sealed tube'
_diffrn_radiation_monochromator     graphite
_diffrn_measurement_device_type     'Bruker APEXII CCD'
_diffrn_measurement_method     '\f and \w scans'
_diffrn_detector_area_resol_mean     ?
_diffrn_reflns_number     27988
_diffrn_reflns_av_R_equivalents     0.0704
_diffrn_reflns_av_sigmaI/netI     0.0558
_diffrn_reflns_theta_min     2.28
_diffrn_reflns_theta_max     27.33
_diffrn_reflns_theta_full     27.33
_diffrn_measured_fraction_theta_max     0.992
_diffrn_measured_fraction_theta_full     0.992
_diffrn_reflns_limit_h_min     -26
_diffrn_reflns_limit_h_max     26
_diffrn_reflns_limit_k_min     -15
_diffrn_reflns_limit_k_max     7
_diffrn_reflns_limit_l_min     -25
_diffrn_reflns_limit_l_max     25
_diffrn_standards_number     ?
_diffrn_standards_interval_count     ?
_diffrn_standards_interval_time     ?
_diffrn_standards_decay_%     ?
_refine_special_details
;
 Refinement of F^2^ against ALL reflections.  The weighted R-factor wR and
 goodness of fit S are based on F^2^, conventional R-factors R are based
 on F, with F set to zero for negative F^2^. The threshold expression of
 F^2^ > 2sigma(F^2^) is used only for calculating R-factors(gt) etc. and is
 not relevant to the choice of reflections for refinement.  R-factors based
 on F^2^ are statistically about twice as large as those based on F, and R-
 factors based on ALL data will be even larger.
;
_reflns_number_total     5535
_reflns_number_gt     3424
_reflns_threshold_expression     I>2\s(I)
_refine_ls_structure_factor_coef     Fsqd
_refine_ls_matrix_type     full
_refine_ls_R_factor_all     0.0942
_refine_ls_R_factor_gt     0.0531
_refine_ls_wR_factor_gt     0.1294
_refine_ls_wR_factor_ref     0.1524
_refine_ls_goodness_of_fit_ref     1.027
_refine_ls_restrained_S_all     1.027
_refine_ls_number_reflns     5535
_refine_ls_number_parameters     290
_refine_ls_number_restraints     0
_refine_ls_hydrogen_treatment     constr
_refine_ls_weighting_scheme     calc
_refine_ls_weighting_details
         'calc w=1/[\s^2^(Fo^2^)+(0.0663P)^2^+1.7941P] where P=(Fo^2^+2Fc^2^)/3'
_atom_sites_solution_hydrogens     geom
_atom_sites_solution_primary     direct
_atom_sites_solution_secondary     difmap
_refine_ls_shift/su_max     0.000
_refine_ls_shift/su_mean     0.000
_refine_diff_density_max     0.410
_refine_diff_density_min     -0.550
_refine_ls_extinction_method     none
_refine_ls_extinction_coef     ?
loop_
    _atom_type_symbol
    _atom_type_description
    _atom_type_scat_dispersion_real
    _atom_type_scat_dispersion_imag
    _atom_type_scat_source
    'C' 'C' 0.0033 0.0016
                         'International Tables Vol C Tables 4.2.6.8 and 6.1.1.4'
    'H' 'H' 0.0000 0.0000
                         'International Tables Vol C Tables 4.2.6.8 and 6.1.1.4'
    'P' 'P' 0.1023 0.0942
                         'International Tables Vol C Tables 4.2.6.8 and 6.1.1.4'
    'F' 'F' 0.0171 0.0103
                         'International Tables Vol C Tables 4.2.6.8 and 6.1.1.4'
    'S' 'S' 0.1246 0.1234
                         'International Tables Vol C Tables 4.2.6.8 and 6.1.1.4'
    'Cu' 'Cu' 0.3201 1.2651
                         'International Tables Vol C Tables 4.2.6.8 and 6.1.1.4'
_computing_data_collection     'APEX2 (Bruker, 2007)'
_computing_cell_refinement     'SAINT (Bruker, 2007)'
_computing_data_reduction     'SAINT (Bruker, 2007)'
_computing_structure_solution     'SHELXS97 (Sheldrick, 2008)'
_computing_structure_refinement     'SHELXL97 (Sheldrick, 2008)'
_computing_molecular_graphics     'SHELXTL (Sheldrick, 2008)'
_computing_publication_material     'SHELXTL (Sheldrick, 2008)'
loop_
    _atom_site_type_symbol
    _atom_site_label
    _atom_site_fract_x
    _atom_site_fract_y
    _atom_site_fract_z
    _atom_site_U_iso_or_equiv
    _atom_site_adp_type
    _atom_site_calc_flag
    _atom_site_refinement_flags
    _atom_site_occupancy
    _atom_site_symmetry_multiplicity
    _atom_site_disorder_assembly
    _atom_site_disorder_group
    Cu Cu1 0.2500 0.5000 0.08447(3) 0.0570(2) Uani d S 1 2 . .
    S S1 0.25626(4) 0.34472(9) 0.00764(4) 0.0673(3) Uani d . 1 1 . .
    P P1 0.30722(4) 0.25355(8) 0.07262(4) 0.0545(2) Uani d . 1 1 . .
    P P2 0.34846(4) 0.47449(8) 0.13570(4) 0.0571(3) Uani d . 1 1 . .
    P P3 0.5000 0.08241(18) 0.2500 0.1137(7) Uani d S 1 2 . .
    F F1 0.42534(14) 0.0827(3) 0.2603(2) 0.1813(17) Uani d . 1 1 . .
    F F2 0.49237(19) -0.0099(3) 0.1934(2) 0.1708(17) Uani d . 1 1 . .
    F F3 0.49046(19) 0.1782(3) 0.1953(2) 0.1685(15) Uani d . 1 1 . .
    C C1 0.37539(13) 0.3349(3) 0.10528(16) 0.0591(8) Uani d . 1 1 . .
    H H1A 0.4073 0.3444 0.0699 0.071 Uiso calc R 1 1 . .
    H H1B 0.3955 0.2947 0.1421 0.071 Uiso calc R 1 1 . .
    C C11 0.34201(15) 0.1313(3) 0.03184(16) 0.0602(8) Uani d . 1 1 . .
    C C12 0.3884(2) 0.0687(4) 0.0633(2) 0.0860(13) Uani d . 1 1 . .
    H H12 0.4014 0.0875 0.1068 0.103 Uiso calc R 1 1 . .
    C C13 0.4165(2) -0.0224(4) 0.0314(3) 0.1030(15) Uani d . 1 1 . .
    H H13 0.4476 -0.0642 0.0538 0.124 Uiso calc R 1 1 . .
    C C14 0.3990(3) -0.0504(5) -0.0318(3) 0.1114(16) Uani d . 1 1 . .
    H H14 0.4176 -0.1117 -0.0529 0.134 Uiso calc R 1 1 . .
    C C15 0.3543(4) 0.0107(5) -0.0643(3) 0.157(3) Uani d . 1 1 . .
    H H15 0.3424 -0.0085 -0.1080 0.188 Uiso calc R 1 1 . .
    C C16 0.3256(3) 0.1031(4) -0.0330(2) 0.1212(19) Uani d . 1 1 . .
    H H16 0.2953 0.1454 -0.0563 0.145 Uiso calc R 1 1 . .
    C C21 0.25957(15) 0.2067(3) 0.14369(17) 0.0640(9) Uani d . 1 1 . .
    C C22 0.19323(17) 0.1912(4) 0.1354(2) 0.0852(12) Uani d . 1 1 . .
    H H22 0.1741 0.2056 0.0939 0.102 Uiso calc R 1 1 . .
    C C23 0.1559(2) 0.1545(4) 0.1891(3) 0.1142(17) Uani d . 1 1 . .
    H H23 0.1119 0.1432 0.1832 0.137 Uiso calc R 1 1 . .
    C C24 0.1833(3) 0.1347(5) 0.2504(3) 0.122(2) Uani d . 1 1 . .
    H H24 0.1577 0.1117 0.2863 0.146 Uiso calc R 1 1 . .
    C C25 0.2485(3) 0.1485(5) 0.2599(2) 0.120(2) Uani d . 1 1 . .
    H H25 0.2667 0.1338 0.3018 0.144 Uiso calc R 1 1 . .
    C C26 0.2877(2) 0.1846(4) 0.20634(18) 0.0879(13) Uani d . 1 1 . .
    H H26 0.3318 0.1938 0.2125 0.105 Uiso calc R 1 1 . .
    C C31 0.35556(17) 0.4728(4) 0.22775(17) 0.0714(10) Uani d . 1 1 . .
    C C32 0.3949(3) 0.4004(5) 0.2639(2) 0.1215(19) Uani d . 1 1 . .
    H H32 0.4197 0.3472 0.2418 0.146 Uiso calc R 1 1 . .
    C C33 0.3962(4) 0.4097(8) 0.3352(3) 0.175(3) Uani d . 1 1 . .
    H H33 0.4208 0.3609 0.3609 0.211 Uiso calc R 1 1 . .
    C C34 0.3596(4) 0.4936(8) 0.3663(3) 0.165(3) Uani d . 1 1 . .
    H H34 0.3600 0.4988 0.4131 0.198 Uiso calc R 1 1 . .
    C C35 0.3239(3) 0.5671(6) 0.3308(2) 0.122(2) Uani d . 1 1 . .
    H H35 0.3017 0.6239 0.3527 0.147 Uiso calc R 1 1 . .
    C C36 0.32075(18) 0.5565(4) 0.26102(18) 0.0862(13) Uani d . 1 1 . .
    H H36 0.2953 0.6055 0.2362 0.103 Uiso calc R 1 1 . .
    C C41 0.41620(14) 0.5644(3) 0.10968(17) 0.0621(9) Uani d . 1 1 . .
    C C42 0.42341(17) 0.5905(4) 0.0432(2) 0.0885(13) Uani d . 1 1 . .
    H H42 0.3951 0.5599 0.0119 0.106 Uiso calc R 1 1 . .
    C C43 0.4723(2) 0.6623(5) 0.0204(3) 0.1042(16) Uani d . 1 1 . .
    H H43 0.4765 0.6773 -0.0254 0.125 Uiso calc R 1 1 . .
    C C44 0.5129(2) 0.7090(4) 0.0646(3) 0.1016(15) Uani d . 1 1 . .
    H H44 0.5459 0.7550 0.0494 0.122 Uiso calc R 1 1 . .
    C C45 0.5059(2) 0.6893(5) 0.1319(3) 0.1221(19) Uani d . 1 1 . .
    H H45 0.5330 0.7245 0.1626 0.146 Uiso calc R 1 1 . .
    C C46 0.45783(19) 0.6157(5) 0.1550(2) 0.1002(16) Uani d . 1 1 . .
    H H46 0.4539 0.6013 0.2009 0.120 Uiso calc R 1 1 . .
loop_
    _atom_site_aniso_label
    _atom_site_aniso_U_11
    _atom_site_aniso_U_22
    _atom_site_aniso_U_33
    _atom_site_aniso_U_12
    _atom_site_aniso_U_13
    _atom_site_aniso_U_23
    Cu1 0.0448(3) 0.0748(5) 0.0513(3) -0.0022(3) 0.000 0.000
    S1 0.0792(6) 0.0684(7) 0.0544(5) -0.0009(5) -0.0183(4) 0.0036(4)
    P1 0.0491(4) 0.0655(6) 0.0490(4) -0.0057(4) -0.0055(3) 0.0063(4)
    P2 0.0434(4) 0.0800(7) 0.0480(4) -0.0053(4) -0.0010(3) -0.0079(4)
    P3 0.0781(10) 0.1068(16) 0.1562(19) 0.000 -0.0655(11) 0.000
    F1 0.0818(19) 0.185(4) 0.278(5) 0.002(2) -0.058(2) -0.012(3)
    F2 0.152(3) 0.140(3) 0.220(4) -0.010(2) -0.064(3) -0.045(3)
    F3 0.186(3) 0.137(3) 0.182(3) 0.008(2) -0.090(3) 0.026(3)
    C1 0.0446(15) 0.073(2) 0.0595(18) -0.0040(15) -0.0001(13) -0.0038(17)
    C11 0.0624(18) 0.058(2) 0.0598(19) -0.0064(16) -0.0009(15) 0.0016(16)
    C12 0.088(3) 0.102(4) 0.068(2) 0.028(2) -0.0006(19) -0.007(2)
    C13 0.095(3) 0.112(4) 0.102(4) 0.036(3) 0.005(3) -0.002(3)
    C14 0.143(5) 0.085(4) 0.106(4) 0.021(3) 0.017(3) -0.010(3)
    C15 0.270(9) 0.107(5) 0.094(4) 0.055(5) -0.060(5) -0.035(3)
    C16 0.181(5) 0.083(4) 0.100(3) 0.031(3) -0.067(3) -0.019(3)
    C21 0.0567(18) 0.072(3) 0.0632(19) -0.0018(16) 0.0013(14) 0.0155(18)
    C22 0.057(2) 0.098(3) 0.100(3) -0.015(2) 0.0021(19) 0.022(3)
    C23 0.071(3) 0.118(4) 0.154(5) -0.021(3) 0.021(3) 0.042(4)
    C24 0.113(4) 0.132(5) 0.121(4) 0.001(3) 0.045(3) 0.055(4)
    C25 0.121(4) 0.154(6) 0.085(3) 0.015(4) 0.013(3) 0.058(3)
    C26 0.075(2) 0.121(4) 0.068(2) 0.008(2) 0.0031(19) 0.036(2)
    C31 0.0624(19) 0.101(3) 0.0513(18) -0.010(2) -0.0058(16) -0.0060(19)
    C32 0.143(4) 0.154(5) 0.068(3) 0.013(4) -0.036(3) -0.001(3)
    C33 0.244(8) 0.206(9) 0.076(4) 0.028(7) -0.068(5) 0.011(4)
    C34 0.229(8) 0.217(9) 0.049(3) 0.004(6) -0.013(4) -0.013(4)
    C35 0.126(4) 0.182(6) 0.060(3) -0.004(4) 0.005(3) -0.031(3)
    C36 0.074(2) 0.125(4) 0.060(2) -0.006(2) 0.0007(17) -0.021(2)
    C41 0.0447(15) 0.075(3) 0.066(2) 0.0004(16) 0.0017(14) -0.0104(18)
    C42 0.070(2) 0.127(4) 0.068(2) -0.026(2) 0.0032(18) -0.001(2)
    C43 0.079(3) 0.139(5) 0.095(3) -0.015(3) 0.021(2) 0.010(3)
    C44 0.071(3) 0.101(4) 0.132(4) -0.018(2) 0.031(3) -0.005(3)
    C45 0.083(3) 0.146(5) 0.137(5) -0.055(3) -0.002(3) -0.034(4)
    C46 0.077(2) 0.143(5) 0.081(3) -0.043(3) -0.005(2) -0.013(3)
_geom_special_details
;
 All esds (except the esd in the dihedral angle between two l.s. planes)
 are estimated using the full covariance matrix.  The cell esds are taken
 into account individually in the estimation of esds in distances, angles
 and torsion angles; correlations between esds in cell parameters are only
 used when they are defined by crystal symmetry.  An approximate (isotropic)
 treatment of cell esds is used for estimating esds involving l.s. planes.
;
loop_
    _geom_bond_atom_site_label_1
    _geom_bond_atom_site_label_2
    _geom_bond_site_symmetry_2
    _geom_bond_distance
    _geom_bond_publ_flag
    Cu1 P2 . 2.300(3) y
    Cu1 S1 . 2.411(3) y
    S1 P1 . 1.993(2) ?
    P1 C21 . 1.810(4) ?
    P1 C11 . 1.824(4) ?
    P1 C1 . 1.836(4) ?
    P2 C31 . 1.831(4) ?
    P2 C41 . 1.845(4) ?
    P2 C1 . 1.866(4) ?
    P3 F1 . 1.561(4) ?
    P3 F1 3_655 1.561(4) ?
    P3 F2 . 1.585(4) ?
    P3 F2 3_655 1.585(4) ?
    P3 F3 3_655 1.593(4) ?
    P3 F3 . 1.593(4) ?
    C1 H1A . 0.9700 ?
    C1 H1B . 0.9700 ?
    C11 C12 . 1.371(5) ?
    C11 C16 . 1.373(6) ?
    C12 C13 . 1.392(6) ?
    C12 H12 . 0.9300 ?
    C13 C14 . 1.347(7) ?
    C13 H13 . 0.9300 ?
    C14 C15 . 1.345(8) ?
    C14 H14 . 0.9300 ?
    C15 C16 . 1.404(7) ?
    C15 H15 . 0.9300 ?
    C16 H16 . 0.9300 ?
    C21 C26 . 1.397(5) ?
    C21 C22 . 1.397(5) ?
    C22 C23 . 1.388(6) ?
    C22 H22 . 0.9300 ?
    C23 C24 . 1.363(7) ?
    C23 H23 . 0.9300 ?
    C24 C25 . 1.374(7) ?
    C24 H24 . 0.9300 ?
    C25 C26 . 1.405(6) ?
    C25 H25 . 0.9300 ?
    C26 H26 . 0.9300 ?
    C31 C32 . 1.390(6) ?
    C31 C36 . 1.403(6) ?
    C32 C33 . 1.418(7) ?
    C32 H32 . 0.9300 ?
    C33 C34 . 1.403(10) ?
    C33 H33 . 0.9300 ?
    C34 C35 . 1.351(9) ?
    C34 H34 . 0.9300 ?
    C35 C36 . 1.391(6) ?
    C35 H35 . 0.9300 ?
    C36 H36 . 0.9300 ?
    C41 C42 . 1.364(5) ?
    C41 C46 . 1.390(5) ?
    C42 C43 . 1.405(6) ?
    C42 H42 . 0.9300 ?
    C43 C44 . 1.337(7) ?
    C43 H43 . 0.9300 ?
    C44 C45 . 1.361(7) ?
    C44 H44 . 0.9300 ?
    C45 C46 . 1.409(6) ?
    C45 H45 . 0.9300 ?
    C46 H46 . 0.9300 ?
loop_
    _geom_angle_atom_site_label_1
    _geom_angle_atom_site_label_2
    _geom_angle_atom_site_label_3
    _geom_angle_site_symmetry_1
    _geom_angle_site_symmetry_3
    _geom_angle
    _geom_angle_publ_flag
    P2 Cu1 P2 2_565 . 127.60(11) ?
    P2 Cu1 S1 2_565 . 115.45(5) ?
    P2 Cu1 S1 . . 97.37(6) ?
    P2 Cu1 S1 2_565 2_565 97.37(6) ?
    P2 Cu1 S1 . 2_565 115.45(5) ?
    S1 Cu1 S1 . 2_565 101.63(13) ?
    P1 S1 Cu1 . . 92.55(4) ?
    C21 P1 C11 . . 108.11(19) ?
    C21 P1 C1 . . 108.11(18) ?
    C11 P1 C1 . . 106.27(17) ?
    C21 P1 S1 . . 112.60(15) ?
    C11 P1 S1 . . 111.40(15) ?
    C1 P1 S1 . . 110.10(15) ?
    C31 P2 C41 . . 102.94(16) ?
    C31 P2 C1 . . 106.73(18) ?
    C41 P2 C1 . . 101.95(17) ?
    C31 P2 Cu1 . . 120.86(12) ?
    C41 P2 Cu1 . . 118.30(14) ?
    C1 P2 Cu1 . . 104.02(10) ?
    F1 P3 F1 . 3_655 179.7(4) ?
    F1 P3 F2 . . 89.8(2) ?
    F1 P3 F2 3_655 . 90.4(2) ?
    F1 P3 F2 . 3_655 90.4(2) ?
    F1 P3 F2 3_655 3_655 89.8(2) ?
    F2 P3 F2 . 3_655 91.3(4) ?
    F1 P3 F3 . 3_655 91.8(2) ?
    F1 P3 F3 3_655 3_655 88.0(2) ?
    F2 P3 F3 . 3_655 177.5(3) ?
    F2 P3 F3 3_655 3_655 90.6(3) ?
    F1 P3 F3 . . 88.0(2) ?
    F1 P3 F3 3_655 . 91.8(2) ?
    F2 P3 F3 . . 90.6(3) ?
    F2 P3 F3 3_655 . 177.5(3) ?
    F3 P3 F3 3_655 . 87.6(3) ?
    P1 C1 P2 . . 111.18(17) ?
    P1 C1 H1A . . 109.4 ?
    P2 C1 H1A . . 109.4 ?
    P1 C1 H1B . . 109.4 ?
    P2 C1 H1B . . 109.4 ?
    H1A C1 H1B . . 108.0 ?
    C12 C11 C16 . . 117.8(4) ?
    C12 C11 P1 . . 121.1(3) ?
    C16 C11 P1 . . 121.0(3) ?
    C11 C12 C13 . . 121.1(4) ?
    C11 C12 H12 . . 119.4 ?
    C13 C12 H12 . . 119.4 ?
    C14 C13 C12 . . 120.4(5) ?
    C14 C13 H13 . . 119.8 ?
    C12 C13 H13 . . 119.8 ?
    C15 C14 C13 . . 119.7(5) ?
    C15 C14 H14 . . 120.2 ?
    C13 C14 H14 . . 120.2 ?
    C14 C15 C16 . . 120.8(5) ?
    C14 C15 H15 . . 119.6 ?
    C16 C15 H15 . . 119.6 ?
    C11 C16 C15 . . 120.2(5) ?
    C11 C16 H16 . . 119.9 ?
    C15 C16 H16 . . 119.9 ?
    C26 C21 C22 . . 119.3(3) ?
    C26 C21 P1 . . 121.5(3) ?
    C22 C21 P1 . . 119.1(3) ?
    C23 C22 C21 . . 120.0(4) ?
    C23 C22 H22 . . 120.0 ?
    C21 C22 H22 . . 120.0 ?
    C24 C23 C22 . . 120.5(4) ?
    C24 C23 H23 . . 119.8 ?
    C22 C23 H23 . . 119.8 ?
    C23 C24 C25 . . 120.7(4) ?
    C23 C24 H24 . . 119.6 ?
    C25 C24 H24 . . 119.6 ?
    C24 C25 C26 . . 120.2(5) ?
    C24 C25 H25 . . 119.9 ?
    C26 C25 H25 . . 119.9 ?
    C21 C26 C25 . . 119.3(4) ?
    C21 C26 H26 . . 120.4 ?
    C25 C26 H26 . . 120.4 ?
    C32 C31 C36 . . 120.5(4) ?
    C32 C31 P2 . . 124.6(3) ?
    C36 C31 P2 . . 114.8(3) ?
    C31 C32 C33 . . 118.4(6) ?
    C31 C32 H32 . . 120.8 ?
    C33 C32 H32 . . 120.8 ?
    C34 C33 C32 . . 118.9(6) ?
    C34 C33 H33 . . 120.5 ?
    C32 C33 H33 . . 120.5 ?
    C35 C34 C33 . . 122.5(5) ?
    C35 C34 H34 . . 118.8 ?
    C33 C34 H34 . . 118.8 ?
    C34 C35 C36 . . 118.9(6) ?
    C34 C35 H35 . . 120.5 ?
    C36 C35 H35 . . 120.5 ?
    C35 C36 C31 . . 120.6(5) ?
    C35 C36 H36 . . 119.7 ?
    C31 C36 H36 . . 119.7 ?
    C42 C41 C46 . . 117.1(4) ?
    C42 C41 P2 . . 119.2(3) ?
    C46 C41 P2 . . 123.4(3) ?
    C41 C42 C43 . . 122.0(4) ?
    C41 C42 H42 . . 119.0 ?
    C43 C42 H42 . . 119.0 ?
    C44 C43 C42 . . 120.1(5) ?
    C44 C43 H43 . . 120.0 ?
    C42 C43 H43 . . 120.0 ?
    C43 C44 C45 . . 120.1(4) ?
    C43 C44 H44 . . 119.9 ?
    C45 C44 H44 . . 119.9 ?
    C44 C45 C46 . . 120.2(4) ?
    C44 C45 H45 . . 119.9 ?
    C46 C45 H45 . . 119.9 ?
    C41 C46 C45 . . 120.4(4) ?
    C41 C46 H46 . . 119.8 ?
    C45 C46 H46 . . 119.8 ?
data_global
_journal_date_recd_electronic     2012-05-15
_journal_date_accepted     2012-05-22
_journal_name_full     'Acta Crystallographica, Section E'
_journal_year     2012
_journal_volume     68
_journal_issue      6
_journal_page_first     m841
_journal_page_last     m841
_journal_paper_category     QM
_journal_paper_doi     10.1107/S160053681202346X
_journal_coeditor_code     HY2551
_publ_contact_author_name     'Prof. Qian-Feng Zhang'
_publ_contact_author_address
;
Institute of Molecular Engineering and Applied Chemistry
Anhui University of Technology
Ma'anshan, Anhui 243002
People's Republic of China
;
_publ_contact_author_email     'zhangqf@ahut.edu.cn'
_publ_contact_author_fax     '86 555 2312041'
_publ_contact_author_phone     '86 555 2311059'
_publ_section_title
;
Bis[(diphenylphosphanylmethyl)diphenylphosphane
sulfide-\k^2^<i>P</i>,<i>S</i>]copper(I) hexafluoridophosphate
;
loop_
    _publ_author_name
    _publ_author_address
    'Jing-Jing Zhang'
;
 Institute of Molecular Engineering and Applied Chemistry
 Anhui University of Technology
 Ma'anshan, Anhui 243002
 People's Republic of China
;
    'Feng Hu'
;
 Institute of Molecular Engineering and Applied Chemistry
 Anhui University of Technology
 Ma'anshan, Anhui 243002
 People's Republic of China
;
    'Tai-Ke Duan'
;
 Institute of Molecular Engineering and Applied Chemistry
 Anhui University of Technology
 Ma'anshan, Anhui 243002
 People's Republic of China
;
    'Qun Chen'
;
 Department of Applied Chemistry
 School of Petrochemical Engineering
 Changzhou University, Jiangsu 213164
 People's Republic of China
;
    'Qian-Feng Zhang'
;
 Institute of Molecular Engineering and Applied Chemistry
 Anhui University of Technology
 Ma'anshan, Anhui 243002
 People's Republic of China
 Department of Applied Chemistry
 School of Petrochemical Engineering
 Changzhou University, Jiangsu 213164
 People's Republic of China
;
