# Supplementary material for: Bis[(diphenyl­phosphanylmeth­yl)diphenyl­phosphane sulfide-κ2 P,S]copper(I) hexa­fluoridophosphate
Source: Acta Crystallogr Sect E Struct Rep Online. 2012 May 31;68(Pt 6):m841. doi: 10.1107/S160053681202346X (PMC3379181; doi:10.1107/S160053681202346X)
Supplement: Supplementary file 2 [file e-68-0m841-Isup2.hkl]

# 
# h,k,l, Fc-squared, Fo-squared, sigma(Fo-squared) and status flag 
# 
data_I
_shelx_title ' pcca in Pcca' 
_shelx_refln_list_code          4 
_shelx_F_calc_maximum      383.33 
_exptl_crystal_F_000      2136.00 
_reflns_d_resolution_high  0.7739 
 
loop_ 
 _symmetry_equiv_pos_as_xyz 
 'x, y, z' 
 '-x+1/2, -y, z' 
 '-x, y, -z+1/2' 
 'x+1/2, -y, -z+1/2' 
 '-x, -y, -z' 
 'x-1/2, y, -z' 
 'x, -y, z-1/2' 
 '-x-1/2, y, z-1/2' 
 
_cell_length_a    20.7328 
_cell_length_b    12.0043 
_cell_length_c    19.8262 
_cell_angle_alpha  90.000 
_cell_angle_beta   90.000 
_cell_angle_gamma  90.000 
 
_shelx_F_squared_multiplier     1.000 
 
loop_ 
 _refln_index_h 
 _refln_index_k 
 _refln_index_l 
 _refln_F_squared_calc 
 _refln_F_squared_meas 
 _refln_F_squared_sigma 
 _refln_observed_status 
   4   0   0     7955.56     8186.97    473.26 o 
   6   0   0     6388.54     6245.36    366.28 o 
   8   0   0    30043.16    28765.83   1647.32 o 
  10   0   0     1571.52     1340.24     88.95 o 
  12   0   0    50209.88    46738.22   2674.78 o 
  14   0   0     1209.60     1066.14     65.65 o 
  16   0   0     6227.10     5853.80    351.48 o 
  18   0   0     7732.01     7281.91    435.18 o 
  20   0   0     5658.27     5532.69    339.30 o 
  22   0   0     1126.32     1091.28     90.03 o 
  24   0   0      111.49       83.86     36.54 o 
  26   0   0      303.58      287.19     49.48 o 
   2   1   0    47316.07    47857.09   2735.98 o 
   4   1   0     1358.44     1437.11     53.43 o 
   6   1   0    11809.63    11697.77    454.05 o 
   8   1   0     8232.98     7449.96    235.17 o 
  10   1   0    42918.26    38104.34   1181.35 o 
  12   1   0     1675.67     1641.12     66.49 o 
  14   1   0     3738.38     3524.84    153.53 o 
  16   1   0       39.59       17.41     16.96 o 
  18   1   0     4281.44     4347.37    190.32 o 
  20   1   0     1579.18     1648.10     83.93 o 
  22   1   0      618.56      707.68     77.46 o 
  24   1   0       47.30       22.87     30.99 o 
  26   1   0       24.26       33.66     24.36 o 
   2   2   0     3816.68     4476.68    224.99 o 
   4   2   0    68522.11    69909.73   2102.06 o 
   6   2   0     5399.11     5452.69    171.85 o 
   8   2   0    11063.93    10336.65    386.57 o 
  10   2   0    20180.74    18590.90    581.22 o 
  12   2   0    15942.38    14029.29    439.88 o 
  14   2   0      593.56      531.88     29.57 o 
  16   2   0     1210.03     1124.77    100.97 o 
  18   2   0       39.39       53.61     17.36 o 
  20   2   0      567.03      597.60     57.35 o 
  22   2   0      369.27      359.40     34.77 o 
  24   2   0      194.63      223.92     31.48 o 
  26   2   0       56.61       53.02     30.21 o 
   0   3   0    16954.17    18502.36   1213.37 o 
   2   3   0   103323.80   109283.67   3842.79 o 
   4   3   0     3873.40     3364.88    140.88 o 
   6   3   0     8660.90     8072.31    249.28 o 
   8   3   0      644.00      721.40     29.31 o 
  10   3   0    15839.60    15275.61    572.49 o 
  12   3   0     4333.78     4491.39    165.76 o 
  14   3   0       38.27       25.30     27.10 o 
  16   3   0      349.88      449.69     28.37 o 
  18   3   0      545.09      519.72     67.29 o 
  20   3   0     2090.00     2002.69     98.59 o 
  22   3   0      550.01      520.51     41.06 o 
  24   3   0       10.34       -8.30     16.64 o 
  26   3   0        4.83      -15.21     25.28 o 
   0   4   0     1685.01     1705.51    109.76 o 
   2   4   0     6247.93     7400.05    240.31 o 
   4   4   0      305.79      387.23     24.81 o 
   6   4   0     5308.62     5460.38    196.76 o 
   8   4   0      799.58      757.85     51.93 o 
  10   4   0      271.00      241.87     16.48 o 
  12   4   0      454.81      432.46     23.75 o 
  14   4   0       11.98       -1.56     12.17 o 
  16   4   0      881.33      699.66     34.97 o 
  18   4   0     2323.62     2164.44     90.06 o 
  20   4   0     2010.22     1871.22     82.80 o 
  22   4   0      179.89      202.06     41.27 o 
  24   4   0       88.34       62.03     19.73 o 
   0   5   0     7563.33     7315.48    339.65 o 
   2   5   0     5971.41     6169.20    204.20 o 
   4   5   0      205.05      274.86     37.00 o 
   6   5   0      160.69      152.44     23.06 o 
   8   5   0     8949.14     8384.98    274.45 o 
  10   5   0     7374.79     6866.42    248.37 o 
  12   5   0     4176.46     4268.65    141.02 o 
  14   5   0       76.83       80.40     22.18 o 
  16   5   0      536.70      504.29     28.83 o 
  18   5   0      108.53      129.40     23.49 o 
  20   5   0     1361.00     1423.98    114.86 o 
  22   5   0      499.64      515.35     58.89 o 
  24   5   0       35.09       27.75     33.76 o 
   0   6   0    15278.22    17045.19    793.14 o 
   2   6   0    10396.94    11264.42    366.29 o 
   4   6   0    12674.95    12875.91    416.65 o 
   6   6   0     1149.67     1220.40    126.87 o 
   8   6   0    28548.30    27041.57    862.36 o 
  10   6   0    22901.53    22468.16    717.07 o 
  12   6   0     3148.28     2943.70    113.83 o 
  14   6   0      519.85      633.88     35.24 o 
  16   6   0        3.88       13.59     15.54 o 
  18   6   0      247.18      284.88     42.70 o 
  20   6   0      477.04      397.72     52.41 o 
  22   6   0      776.12      679.06     71.07 o 
  24   6   0      178.36       80.16     38.85 o 
   0   7   0     5730.84     5948.88    284.96 o 
   2   7   0     7874.39     8760.31    318.79 o 
   4   7   0     5060.90     5781.99    196.51 o 
   6   7   0     8807.85     8883.53    326.08 o 
   8   7   0     8818.92     9226.60    305.45 o 
  10   7   0     4995.85     4654.09    187.35 o 
  12   7   0      888.55      991.32     59.41 o 
  14   7   0     1635.77     1724.52     95.90 o 
  16   7   0     1059.33      936.24    129.34 o 
  18   7   0      351.46      355.87    101.74 o 
  20   7   0      609.76      423.52     53.87 o 
  22   7   0      220.02      202.12    107.06 o 
   0   8   0     2556.58     3353.63    215.90 o 
   2   8   0     7572.01     7555.87    412.87 o 
   4   8   0      488.26      506.00     40.46 o 
   6   8   0       41.73       18.42     16.85 o 
   8   8   0       45.56       38.67     20.21 o 
  10   8   0     2281.76     2378.62    116.21 o 
  12   8   0      373.69      406.35     38.93 o 
  14   8   0      664.08      663.49     50.53 o 
  16   8   0      269.08      243.03     83.63 o 
  18   8   0      555.71      488.56     56.97 o 
  20   8   0      535.83      535.12     61.06 o 
  22   8   0      151.75      147.03     43.24 o 
   0   9   0       10.26      -19.73     70.76 o 
   2   9   0        8.80       29.14     20.37 o 
   4   9   0      140.18      105.34     25.61 o 
   6   9   0       93.28       62.73     21.70 o 
   8   9   0       95.81      101.97     41.73 o 
  10   9   0       18.57       12.97     26.92 o 
  12   9   0        5.76       -9.44     21.65 o 
  14   9   0       26.51      -23.95     23.95 o 
  16   9   0        5.69       10.97     28.92 o 
  18   9   0        9.41       16.92     32.72 o 
  20   9   0      266.29      245.63     46.64 o 
   0  10   0      151.52      106.37     87.56 o 
   2  10   0      494.25      384.40     86.71 o 
   4  10   0      460.63      389.34     98.43 o 
   6  10   0       33.54       -0.25     24.28 o 
   8  10   0      489.56      577.95    151.69 o 
  10  10   0      163.32      159.04     31.77 o 
  12  10   0      243.58      216.34     53.10 o 
  14  10   0       11.88        0.33     29.67 o 
  16  10   0        2.28      -32.99     32.99 o 
  18  10   0       27.39       -5.55     31.18 o 
  20  10   0        5.36       12.87     85.02 o 
   0  11   0        2.69       29.29     82.01 o 
   2  11   0      179.89       88.00     66.54 o 
   4  11   0        1.71        9.68     56.08 o 
   6  11   0      509.22      129.80    104.60 o 
   8  11   0      208.17      149.40     68.29 o 
  10  11   0      343.95      550.95    107.04 o 
  12  11   0      135.30      118.06     51.10 o 
  14  11   0      242.47      375.26    138.05 o 
  16  11   0        4.95       -3.62     36.15 o 
  18  11   0        4.13      -26.81     45.01 o 
   0  12   0     1154.08     1195.80    216.74 o 
   2  12   0      509.55      568.35    112.03 o 
   4  12   0      711.65      494.67    103.59 o 
   6  12   0      193.90       67.52     58.61 o 
   8  12   0       43.40       62.30     69.29 o 
  10  12   0        7.26      -43.24     94.88 o 
  12  12   0       34.41       52.88    135.35 o 
  14  12   0      158.65       -5.40    130.88 o 
  16  12   0      338.13      499.31    198.09 o 
   0  13   0      486.66      427.32    156.16 o 
   2  13   0      653.45      716.93    133.13 o 
   4  13   0      394.80      246.65     88.33 o 
   6  13   0      528.45      124.96    111.84 o 
   8  13   0       87.43       21.15     60.71 o 
  10  13   0       57.61       43.78    127.18 o 
  12  13   0       74.56       40.39    137.97 o 
  14  13   0      140.75      313.09    179.90 o 
   0  14   0        4.74       40.23    123.17 o 
   2  14   0       10.00       44.18    121.71 o 
   4  14   0      177.36      101.65     75.84 o 
   6  14   0      261.72      132.92    114.31 o 
   8  14   0      219.53       27.29    152.92 o 
  10  14   0      113.98       -2.93    152.92 o 
   0  15   0       48.07      148.92    140.75 o 
   2  15   0       11.15       17.08     94.34 o 
   4  15   0       26.44       68.28     84.32 o 
   2   1   1     9187.06     9337.87    257.78 o 
   3   1   1       10.48        8.90      4.90 o 
   4   1   1    37612.34    38230.62    877.92 o 
   5   1   1     2591.54     2640.57     82.22 o 
   6   1   1     1650.99     1516.84     37.91 o 
   7   1   1      497.37      513.80     14.84 o 
   8   1   1       56.70       40.09      5.08 o 
   9   1   1     7179.43     7230.85    161.63 o 
  10   1   1      678.32      703.26     22.13 o 
  12   1   1      197.39      165.06     10.87 o 
  13   1   1      139.79      213.73     13.04 o 
  14   1   1      148.83      117.32     11.96 o 
  15   1   1      448.64      436.72     27.15 o 
  16   1   1       11.85       -9.34      9.34 o 
  17   1   1        2.90       -2.25      9.94 o 
  18   1   1      542.25      489.81     26.85 o 
  19   1   1        1.73       -4.94     11.73 o 
  20   1   1      129.85      100.75     16.04 o 
  21   1   1       20.84       30.25     16.58 o 
  22   1   1      722.16      785.55     36.64 o 
  23   1   1       47.58       71.40     16.88 o 
  24   1   1      139.77      180.25     22.31 o 
  25   1   1       19.00       33.14     16.42 o 
  26   1   1       54.22       43.12     17.46 o 
   1   2   1    12778.99    14020.83    375.66 o 
   2   2   1     2809.81     3225.02    105.62 o 
   3   2   1    46064.02    47470.41   1188.01 o 
   4   2   1     4317.62     4132.96     91.71 o 
   5   2   1    12038.38    12300.19    267.35 o 
   6   2   1      408.06      406.13     12.56 o 
   7   2   1     2439.23     2877.11     69.97 o 
   8   2   1      468.09      572.69     17.45 o 
   9   2   1      766.34      641.31     18.11 o 
  10   2   1      971.17      907.60     24.53 o 
  11   2   1     1513.37     1189.44     31.15 o 
  12   2   1      185.50      167.32      9.56 o 
  13   2   1     1035.29      978.88     29.20 o 
  14   2   1        0.14       -3.56      8.28 o 
  15   2   1      164.91      189.89     22.12 o 
  16   2   1        5.74        3.61      9.97 o 
  17   2   1      256.09      243.70     17.62 o 
  18   2   1      223.45      196.73     17.31 o 
  19   2   1        8.66      -11.63     11.63 o 
  20   2   1       34.93       28.53     13.20 o 
  21   2   1        7.04        9.92     13.07 o 
  22   2   1      258.54      286.50     30.31 o 
  23   2   1      153.49      161.10     19.87 o 
  24   2   1        1.97        6.09     14.56 o 
  25   2   1        4.98        9.15     17.22 o 
  26   2   1       16.46        3.06     15.10 o 
   1   3   1     4912.97     5684.51    142.65 o 
   2   3   1     3284.73     3673.94     99.90 o 
   3   3   1     5986.66     5773.81    147.27 o 
   4   3   1     8426.57     9023.61    242.51 o 
   5   3   1    13963.87    13650.72    300.92 o 
   6   3   1     7163.81     6854.26    160.08 o 
   7   3   1     4947.75     4718.43    106.23 o 
   8   3   1     5748.64     5576.58    149.40 o 
   9   3   1     2149.82     2058.32     49.85 o 
  10   3   1      571.56      512.06     16.78 o 
  11   3   1       63.50       68.81      7.33 o 
  12   3   1     2711.55     2569.39     72.46 o 
  13   3   1     3442.05     3207.34     85.93 o 
  14   3   1      473.47      441.52     18.80 o 
  15   3   1      308.97      322.10     16.47 o 
  16   3   1      805.98      835.48     29.47 o 
  17   3   1        4.11        6.94      9.86 o 
  18   3   1      206.09      217.25     32.32 o 
  19   3   1      545.46      530.27     27.53 o 
  20   3   1      388.78      365.99     22.81 o 
  21   3   1        0.10       19.46     12.49 o 
  22   3   1       15.81       -0.83     12.06 o 
  23   3   1        4.13       -3.82     17.17 o 
  24   3   1        5.24       -4.93     13.48 o 
  25   3   1        1.92        6.74     14.39 o 
  26   3   1       29.14       45.77     15.37 o 
   1   4   1       92.98       77.78      5.69 o 
   2   4   1     1900.98     1907.62     47.98 o 
   3   4   1     2063.55     2191.24     56.75 o 
   4   4   1      132.43      118.39     12.42 o 
   5   4   1     1523.66     1505.69     44.55 o 
   6   4   1        1.26       22.89      5.86 o 
   7   4   1     4366.38     3902.91     96.76 o 
   8   4   1     2011.27     2112.77     53.45 o 
   9   4   1     1120.88     1172.18     32.41 o 
  10   4   1       88.18       69.39     10.04 o 
  11   4   1     2742.91     2576.89     62.05 o 
  12   4   1      333.28      303.14     13.73 o 
  13   4   1      619.42      612.52     24.55 o 
  14   4   1      180.71      158.22     11.74 o 
  15   4   1      171.69      153.78     21.82 o 
  16   4   1        0.67       -8.20      8.20 o 
  17   4   1      290.19      321.40     33.68 o 
  18   4   1      619.46      593.61     25.53 o 
  19   4   1      205.09      205.45     18.88 o 
  20   4   1       11.83       33.31     12.12 o 
  21   4   1       29.91       32.75     12.85 o 
  22   4   1        8.40       -2.31     12.11 o 
  23   4   1      103.49      113.98     18.57 o 
  24   4   1        2.11        6.52     13.45 o 
  25   4   1       24.72       22.56     16.66 o 
   1   5   1     1041.00      994.05     28.66 o 
   2   5   1      223.75      245.53     10.95 o 
   3   5   1     5068.94     5757.51    135.33 o 
   4   5   1     6045.22     6190.59    152.14 o 
   5   5   1      184.07      181.29     19.96 o 
   6   5   1     1458.62     1350.07     40.41 o 
   7   5   1      352.09      335.30     17.43 o 
   8   5   1     2636.22     2461.70     64.43 o 
   9   5   1      672.06      668.40     22.97 o 
  10   5   1      172.27      169.22     11.38 o 
  11   5   1       86.89       81.10      9.37 o 
  12   5   1     1017.18     1080.06     46.30 o 
  13   5   1      139.46      122.50     11.16 o 
  14   5   1     1758.78     1635.04     43.79 o 
  15   5   1      141.77      135.43     11.60 o 
  16   5   1      410.38      397.35     19.15 o 
  17   5   1      259.86      229.59     15.93 o 
  18   5   1      254.59      217.52     16.06 o 
  19   5   1      120.10      149.72     15.42 o 
  20   5   1       18.91       25.84     15.37 o 
  21   5   1      301.65      278.38     32.55 o 
  22   5   1      331.95      301.67     31.41 o 
  23   5   1      315.77      288.09     26.60 o 
  24   5   1       55.95       65.29     25.42 o 
  25   5   1        8.44       13.24     29.68 o 
   1   6   1       16.01       19.09      8.38 o 
   2   6   1     4547.84     4876.23    122.02 o 
   3   6   1      306.55      368.74     23.53 o 
   4   6   1      586.29      677.38     30.25 o 
   5   6   1      230.80      327.77     21.33 o 
   6   6   1        1.52       16.05      6.53 o 
   7   6   1      719.65      678.55     24.30 o 
   8   6   1     1648.40     1864.56     50.27 o 
  10   6   1      376.39      499.89     23.81 o 
  11   6   1      989.16      946.76     35.18 o 
  12   6   1       23.17        4.58      8.58 o 
  13   6   1       66.01       92.01     11.27 o 
  14   6   1      141.25      151.94     12.93 o 
  15   6   1       49.51       27.12     13.10 o 
  16   6   1      262.64      247.53     41.35 o 
  17   6   1      566.07      508.13     31.80 o 
  18   6   1      345.12      345.76     46.98 o 
  19   6   1       90.06       85.46     23.31 o 
  20   6   1       27.84       -7.21     18.15 o 
  21   6   1       63.52       47.14     22.38 o 
  22   6   1       80.15       84.77     24.91 o 
  23   6   1       87.07       49.10     25.55 o 
  24   6   1        6.43       35.44     24.80 o 
   1   7   1       33.07       97.16     12.49 o 
   2   7   1      193.56      211.20     24.49 o 
   3   7   1      302.97      456.74     33.60 o 
   4   7   1      879.52      864.24     28.49 o 
   5   7   1      140.47      175.12     14.24 o 
   6   7   1     1761.03     2263.15     65.76 o 
   7   7   1      985.51     1014.93     40.42 o 
   8   7   1      468.73      555.84     33.70 o 
   9   7   1      169.11      265.41     33.15 o 
  10   7   1     1499.74     1517.34     49.42 o 
  11   7   1     2089.28     1853.78     57.46 o 
  12   7   1     2385.57     2452.26     71.90 o 
  13   7   1      466.49      470.57     23.53 o 
  14   7   1      796.08      784.19     40.99 o 
  15   7   1      165.29      274.68     26.03 o 
  16   7   1       55.45       87.64     20.45 o 
  17   7   1      143.58       91.66     22.64 o 
  18   7   1        1.49       26.39     28.88 o 
  19   7   1       58.00       57.60     34.06 o 
  20   7   1       86.74       98.54     25.53 o 
  21   7   1        7.76        5.53     23.22 o 
  22   7   1       11.70       23.80     22.52 o 
  23   7   1        1.78       -8.49     36.11 o 
   1   8   1     2062.78     2195.53     61.89 o 
   2   8   1     1913.61     1987.52     63.69 o 
   3   8   1      283.14      294.22     19.52 o 
   4   8   1       28.65        7.48     10.27 o 
   5   8   1       48.97       97.21     16.66 o 
   6   8   1      280.61      378.95     21.49 o 
   7   8   1     1366.40     1531.47     67.41 o 
   8   8   1       66.81       30.80     13.70 o 
   9   8   1       27.22       17.76     14.31 o 
  10   8   1        3.60       41.14     15.32 o 
  11   8   1      113.98       99.74     17.73 o 
  12   8   1      705.44      783.72     37.96 o 
  13   8   1     1011.85     1047.62     50.29 o 
  14   8   1      470.42      474.63     38.04 o 
  15   8   1       17.31        0.57     18.63 o 
  16   8   1       43.34        7.81     19.85 o 
  17   8   1       42.90        2.58     27.19 o 
  18   8   1        0.08      -14.64     19.83 o 
  19   8   1       30.94       89.81     24.52 o 
  20   8   1       62.50       51.61     41.72 o 
  21   8   1       38.86       61.92     25.60 o 
  22   8   1       27.75       -0.21     26.30 o 
   1   9   1        2.56      -14.64     14.64 o 
   2   9   1     1584.75     1599.58    123.40 o 
   3   9   1     1819.95     1987.73    239.89 o 
   4   9   1     1974.52     2113.73    108.15 o 
   5   9   1       14.25        5.79     14.20 o 
   6   9   1      140.84      116.06     27.71 o 
   7   9   1       67.69       35.92     14.48 o 
   8   9   1      119.26       89.64     25.39 o 
   9   9   1      524.30      674.39     36.87 o 
  10   9   1      126.69      106.10     19.46 o 
  11   9   1       36.62       22.03     16.75 o 
  12   9   1       32.52       23.00     17.39 o 
  13   9   1        1.42       13.41     20.92 o 
  14   9   1       29.61       28.98     18.58 o 
  15   9   1       21.61       -7.21     29.93 o 
  16   9   1       84.23       75.61     32.13 o 
  17   9   1      226.91      262.72     32.45 o 
  18   9   1        8.24       33.38     21.77 o 
  19   9   1        1.50      -21.81     21.81 o 
  20   9   1       81.70       94.36     30.27 o 
  21   9   1       43.72       65.83     45.32 o 
   1  10   1      806.67      712.52    139.63 o 
   2  10   1      141.12      110.55     42.92 o 
   3  10   1      104.12      167.49     56.52 o 
   4  10   1        8.50       53.17     22.39 o 
   5  10   1      163.62      199.66     38.43 o 
   6  10   1        1.39        2.31     19.85 o 
   7  10   1      265.58      232.24     59.45 o 
   8  10   1        5.97       10.72     15.89 o 
   9  10   1        2.33      -13.11     15.89 o 
  10  10   1       64.68       25.11     18.51 o 
  11  10   1       25.57       66.70     20.99 o 
  12  10   1        0.01       -0.15     18.37 o 
  13  10   1      257.68      266.05     29.24 o 
  14  10   1       13.64      -13.38     47.53 o 
  15  10   1        8.73        3.85     20.51 o 
  16  10   1       82.05       60.25     26.20 o 
  17  10   1       50.43       51.76     28.15 o 
  18  10   1       51.85       23.76     42.45 o 
  19  10   1       16.84       15.73     25.71 o 
  20  10   1        0.89      -29.77     37.54 o 
   1  11   1        3.43      -20.08     40.10 o 
   2  11   1        1.17       93.01     48.89 o 
   3  11   1      155.31      122.42     49.65 o 
   4  11   1      116.79       53.74     42.27 o 
   5  11   1      105.92       49.82     37.14 o 
   7  11   1       66.45       65.91     36.88 o 
   8  11   1      399.23      107.37     81.57 o 
   9  11   1      113.75       61.89     43.52 o 
  10  11   1        0.04       49.73     28.74 o 
  11  11   1      128.22      164.42     36.85 o 
  12  11   1      235.30      225.90     37.59 o 
  13  11   1      277.75      332.95     48.51 o 
  14  11   1      253.82      298.34     52.20 o 
  15  11   1       69.39       85.36     26.60 o 
  16  11   1       12.27       58.33     26.02 o 
  17  11   1       52.72      100.81     28.93 o 
  18  11   1       78.07       92.54     28.81 o 
   1  12   1       56.48       73.43     54.93 o 
   2  12   1       24.15       -2.26     47.95 o 
   3  12   1      101.24      218.25     60.20 o 
   4  12   1       11.15       15.01     42.03 o 
   5  12   1       19.85       24.66     36.21 o 
   6  12   1       51.66       62.36     40.54 o 
   7  12   1       59.53       72.16     41.63 o 
   8  12   1       58.39       32.85     40.95 o 
   9  12   1       27.77       42.65     56.15 o 
  10  12   1       24.21       16.70     68.83 o 
  11  12   1        1.04      -51.86     58.64 o 
  12  12   1        7.77      -77.53     77.53 o 
  13  12   1       41.39       -9.33     77.26 o 
  14  12   1       21.61      -78.93     79.76 o 
  15  12   1        1.60      -15.71     87.86 o 
  16  12   1       12.46       51.03    105.19 o 
   1  13   1       65.99       70.24     58.36 o 
   2  13   1      142.25      189.65     64.20 o 
   3  13   1       88.70      110.91     59.30 o 
   4  13   1      126.88       99.52     53.40 o 
   5  13   1       25.33      109.15     48.18 o 
   6  13   1       14.07       86.05     47.89 o 
   7  13   1        6.92      122.37     49.75 o 
   8  13   1        1.72      101.85     60.55 o 
   9  13   1        9.61      -35.05     62.00 o 
  10  13   1        8.23       36.39     71.09 o 
  11  13   1        8.02       41.84    118.70 o 
  12  13   1       20.32        9.46     96.64 o 
  13  13   1        0.35      -69.47     93.99 o 
  14  13   1       26.76       13.67    105.44 o 
   1  14   1       18.97       68.70     62.14 o 
   2  14   1       45.72       71.99     60.91 o 
   3  14   1       50.67      -15.92     53.23 o 
   4  14   1       35.06       97.46     52.41 o 
   5  14   1        0.14      127.70     52.79 o 
   6  14   1        0.02       80.26     53.07 o 
   7  14   1        6.05      100.67     72.77 o 
   8  14   1        0.57       57.65     67.39 o 
   9  14   1        2.56       10.87    109.55 o 
  10  14   1        2.70      -41.93     96.32 o 
  11  14   1        6.13       69.01    116.74 o 
   1  15   1        0.84       85.84     69.82 o 
   2  15   1        0.43       11.65     62.02 o 
   3  15   1        0.20        2.87     57.84 o 
   4  15   1       10.74       58.29     57.50 o 
   5  15   1        1.80       61.92     59.08 o 
   1   0   2   140756.56   114970.38   7818.68 o 
   2   0   2    24795.53    27864.42    839.28 o 
   3   0   2     6191.40     6438.50    215.85 o 
   4   0   2       36.24       23.66      4.61 o 
   5   0   2     5926.13     5774.40    198.09 o 
   6   0   2    43294.88    40534.31   1250.99 o 
   7   0   2     1348.48     1467.23     51.68 o 
   8   0   2     1313.92     1234.13     45.19 o 
   9   0   2     4020.78     3395.67    170.19 o 
  10   0   2     4505.61     3640.75    135.83 o 
  11   0   2     7314.22     6552.01    236.59 o 
  12   0   2      223.56      195.82     18.15 o 
  13   0   2      796.70      710.20     38.30 o 
  14   0   2     8541.70     8220.14    297.62 o 
  15   0   2      707.67      696.87     39.07 o 
  16   0   2      917.27      881.47     46.17 o 
  17   0   2     1954.34     1923.01     92.60 o 
  18   0   2     2946.57     2949.67    134.01 o 
  19   0   2     5962.48     5780.18    248.53 o 
  20   0   2      200.20      227.91     30.06 o 
  21   0   2     1474.28     1468.47     83.17 o 
  22   0   2      521.03      555.15     42.88 o 
  23   0   2      447.43      449.39     39.19 o 
  24   0   2       41.23       17.86     22.12 o 
  25   0   2      122.80      112.21     27.29 o 
  26   0   2       10.90       22.90     25.13 o 
   0   1   2     5476.76     6050.50    266.60 o 
   1   1   2    16168.14    18166.82    564.69 o 
   2   1   2     1023.28     1343.16     36.39 o 
   3   1   2      680.54      824.50     20.51 o 
   4   1   2   146944.39   147168.61   3623.12 o 
   5   1   2     3536.54     3786.09     99.03 o 
   6   1   2     8707.22     8803.86    205.04 o 
   7   1   2     4733.28     4156.29     99.35 o 
   8   1   2    12667.89    11157.96    276.65 o 
   9   1   2    11312.07    10144.66    253.40 o 
  10   1   2      572.85      495.34     17.42 o 
  11   1   2    14959.80    13476.12    314.23 o 
  12   1   2     6902.64     6118.57    146.61 o 
  13   1   2      756.85      628.12     23.40 o 
  14   1   2        2.94       14.85      8.82 o 
  15   1   2       50.64       42.19     10.18 o 
  16   1   2     3377.88     3221.05     95.03 o 
  17   1   2      544.41      546.73     25.90 o 
  18   1   2      573.23      487.58     25.52 o 
  19   1   2     2574.02     2558.53     84.23 o 
  20   1   2      100.56      102.54     15.31 o 
  21   1   2      721.43      797.54     54.20 o 
  22   1   2      195.03      219.80     20.73 o 
  23   1   2      291.39      325.76     24.38 o 
  24   1   2      283.14      280.93     23.35 o 
  25   1   2        5.36        1.24     14.80 o 
  26   1   2       27.68       32.05     17.72 o 
   0   2   2     5811.81     5482.69    217.17 o 
   1   2   2     3416.45     3516.83    115.84 o 
   2   2   2     2195.96     2702.89     78.27 o 
   3   2   2     1105.27     1239.95     35.22 o 
   4   2   2     2277.09     2263.45     57.37 o 
   5   2   2    10037.26     9994.82    218.29 o 
   6   2   2    24475.52    23505.93    546.18 o 
   7   2   2     7926.92     7345.19    161.80 o 
   8   2   2     1105.51     1081.10     27.97 o 
   9   2   2    19936.87    18602.49    475.56 o 
  10   2   2     1480.60     1208.41     33.35 o 
  11   2   2    14340.04    13128.75    291.60 o 
  12   2   2       80.65      109.28      9.19 o 
  13   2   2     1884.21     1728.29     49.62 o 
  14   2   2      403.57      377.07     17.16 o 
  15   2   2     1575.47     1490.28     47.70 o 
  16   2   2      202.48      210.49     17.00 o 
  17   2   2       67.71       49.95     14.00 o 
  18   2   2       17.36       10.49     12.39 o 
  19   2   2      427.83      431.53     24.69 o 
  20   2   2        7.04       36.01     16.64 o 
  21   2   2      853.15      940.58     40.61 o 
  22   2   2      139.01      140.77     18.19 o 
  23   2   2      262.97      275.95     22.52 o 
  24   2   2      205.99      150.43     18.96 o 
  25   2   2       63.56       60.51     20.06 o 
  26   2   2      135.01      132.36     18.73 o 
   0   3   2    81770.17    89165.83   3365.31 o 
   1   3   2    33330.67    35432.21    854.82 o 
   2   3   2     7684.44     8557.00    240.38 o 
   3   3   2    11403.81    11984.84    362.73 o 
   4   3   2     1276.07     1219.86     31.95 o 
   5   3   2       44.44       80.79     10.96 o 
   6   3   2       95.43       76.74      5.83 o 
   7   3   2      180.22      177.95      8.52 o 
   8   3   2     1316.29     1470.16     36.56 o 
   9   3   2     7625.72     7155.39    159.85 o 
  10   3   2      415.84      416.96     14.89 o 
  11   3   2     8895.24     8028.92    180.28 o 
  12   3   2      183.61      181.36     11.18 o 
  13   3   2     2548.61     2113.67     52.96 o 
  14   3   2        6.82       14.50      8.01 o 
  15   3   2      446.74      418.12     20.88 o 
  16   3   2       30.44       29.75      9.91 o 
  17   3   2      248.00      271.25     19.60 o 
  18   3   2      179.39      193.34     22.64 o 
  19   3   2     1569.20     1511.58     77.33 o 
  20   3   2        8.88       33.80     17.68 o 
  21   3   2     1776.63     1639.27     63.70 o 
  22   3   2        1.66        7.08     12.63 o 
  23   3   2       54.06       22.49     14.45 o 
  24   3   2       26.48       35.97     14.82 o 
  25   3   2        9.49       11.80     17.70 o 
  26   3   2       11.34       23.98     18.16 o 
   0   4   2     6124.85     6099.04    199.47 o 
   1   4   2    20257.87    21178.72    549.80 o 
   2   4   2      173.73      121.14     30.28 o 
   3   4   2    16585.90    16850.58    470.85 o 
   4   4   2        9.07       17.74      6.72 o 
   5   4   2      779.99      832.53     26.00 o 
   6   4   2      722.57      853.49     34.78 o 
   7   4   2      358.35      299.45     13.26 o 
   8   4   2     2179.37     2256.84     54.90 o 
   9   4   2      276.70      303.96     16.80 o 
  10   4   2     2585.10     2586.69     65.34 o 
  11   4   2     2183.89     1975.36     49.02 o 
  12   4   2        3.69       17.99      6.73 o 
  13   4   2     1684.24     1549.59     43.15 o 
  14   4   2      183.92      118.16     10.87 o 
  15   4   2      394.84      352.94     17.11 o 
  16   4   2     1207.21     1230.00     40.16 o 
  17   4   2     1811.22     1903.13     56.95 o 
  18   4   2      180.50      175.56     15.35 o 
  19   4   2     1949.17     1939.49     58.89 o 
  20   4   2      110.47       75.27     15.95 o 
  21   4   2     1124.77     1124.15     49.23 o 
  22   4   2        3.08       -2.15     17.85 o 
  23   4   2       13.17       24.12     15.92 o 
  24   4   2        5.82       10.30     22.80 o 
  25   4   2       56.20       79.95     20.03 o 
   0   5   2     9893.69    10492.82    339.52 o 
   1   5   2     4427.63     4916.83    116.52 o 
   2   5   2     2936.91     3330.20     81.28 o 
   3   5   2     1299.23     1251.69     36.08 o 
   4   5   2     7010.38     7424.73    181.18 o 
   5   5   2     1627.17     1845.91     52.80 o 
   6   5   2       27.77       27.44      7.61 o 
   7   5   2     4390.75     4017.25    100.80 o 
   8   5   2     2881.24     2793.90     72.11 o 
   9   5   2     3971.63     4186.73    104.66 o 
  10   5   2      127.47      154.31     10.42 o 
  11   5   2     3682.36     3280.07     78.90 o 
  12   5   2       11.85       11.54      7.75 o 
  13   5   2      243.03      246.32     14.13 o 
  14   5   2     2389.65     2135.05     57.38 o 
  15   5   2      399.83      459.25     20.97 o 
  16   5   2       73.03       72.58     11.56 o 
  17   5   2        3.13        5.58     10.72 o 
  18   5   2       71.83       85.51     15.27 o 
  19   5   2      576.73      621.64     39.52 o 
  20   5   2      146.29      148.03     20.18 o 
  21   5   2      658.89      578.46     33.57 o 
  22   5   2      143.90      178.85     22.25 o 
  23   5   2      166.02      178.06     22.47 o 
  24   5   2       15.37        3.91     15.72 o 
  25   5   2        0.78      -18.62     20.80 o 
   0   6   2     1452.91     1523.21    111.03 o 
   1   6   2     3957.31     4148.05    100.67 o 
   2   6   2      700.24      770.64     25.30 o 
   3   6   2     1518.58     1627.59     45.57 o 
   4   6   2     4071.56     4109.46    104.78 o 
   5   6   2      319.43      337.11     15.67 o 
   6   6   2     7594.17     7648.15    198.57 o 
   7   6   2     3029.86     2923.92     77.42 o 
   8   6   2     5206.56     5371.38    133.95 o 
   9   6   2     8475.22     8695.96    211.42 o 
  10   6   2     3691.14     3509.95     90.48 o 
  11   6   2     3853.61     3665.98     94.28 o 
  12   6   2     2558.89     2545.25     75.90 o 
  13   6   2      520.64      517.60     24.02 o 
  14   6   2      609.83      649.58     30.85 o 
  15   6   2       22.13       35.76     13.00 o 
  16   6   2      366.23      433.40     27.96 o 
  17   6   2        2.21        2.13     13.08 o 
  18   6   2       42.51       56.22     15.18 o 
  19   6   2       71.11       57.85     19.89 o 
  20   6   2        9.61       11.98     15.58 o 
  21   6   2      381.57      379.06     52.80 o 
  22   6   2       46.56      107.84     47.22 o 
  23   6   2      207.19      179.62     30.96 o 
  24   6   2      183.75      204.86     47.40 o 
   0   7   2     2816.76     2968.83    115.70 o 
   1   7   2     5625.11     6088.95    145.56 o 
   2   7   2     6696.77     6959.13    164.93 o 
   3   7   2     3359.22     3755.43     97.21 o 
   4   7   2     2785.24     2724.38    109.72 o 
   5   7   2      678.03      696.14     30.14 o 
   6   7   2     3163.95     3507.65    109.96 o 
   7   7   2     1644.91     1779.66     62.01 o 
   8   7   2     2534.97     2532.22     81.43 o 
   9   7   2     3729.54     3736.98    102.92 o 
  10   7   2     1233.05     1305.55     43.76 o 
  11   7   2     1266.89     1146.91     40.65 o 
  12   7   2      279.89      338.53     20.39 o 
  13   7   2      620.38      617.40     30.24 o 
  14   7   2     3088.50     3137.47    100.33 o 
  15   7   2     1000.37     1049.01     43.79 o 
  16   7   2      347.78      313.11     27.87 o 
  17   7   2      166.30      198.86     29.26 o 
  18   7   2      215.35      176.59     39.48 o 
  19   7   2      196.16      188.40     28.61 o 
  20   7   2       34.15       64.63     43.77 o 
  21   7   2      275.38      230.69     31.54 o 
  22   7   2       46.38      107.11     28.09 o 
  23   7   2       34.70       10.03     50.32 o 
   0   8   2     3249.22     3291.82    170.47 o 
   1   8   2     2085.99     2211.59     69.69 o 
   2   8   2     2058.48     2485.59     79.27 o 
   3   8   2     1997.78     2163.71    101.92 o 
   4   8   2      782.49      835.70     43.92 o 
   5   8   2      393.69      434.35     26.82 o 
   6   8   2      208.14      178.99     30.88 o 
   7   8   2      136.22      120.54     30.45 o 
   8   8   2       74.14       65.85     21.61 o 
   9   8   2      318.70      277.64     24.97 o 
  10   8   2       12.19      -12.85     12.85 o 
  11   8   2      340.49      336.44     35.02 o 
  12   8   2      382.37      421.88     44.17 o 
  13   8   2      562.65      511.07     33.68 o 
  14   8   2       12.26       21.06     17.43 o 
  15   8   2      310.73      295.23     31.03 o 
  16   8   2      294.94      281.10     27.77 o 
  17   8   2      278.50      232.99     28.92 o 
  18   8   2      187.71      224.98     29.79 o 
  19   8   2      279.94      352.86     35.51 o 
  20   8   2      109.53      122.73     26.72 o 
  21   8   2      284.95      313.87     46.99 o 
  22   8   2       10.19      -10.79     22.15 o 
   0   9   2      308.75      239.05     30.84 o 
   1   9   2      746.79      871.85     95.27 o 
   3   9   2     1013.40     1048.91     47.25 o 
   4   9   2       27.43       30.10     20.18 o 
   5   9   2      209.81      205.93     67.25 o 
   6   9   2        4.09       -1.58     13.38 o 
   7   9   2        3.03        2.47     13.67 o 
   8   9   2       22.68       36.10     16.34 o 
   9   9   2      241.78      307.03     38.43 o 
  10   9   2      320.21      388.65     28.30 o 
  11   9   2      177.11      200.04     24.17 o 
  12   9   2        8.14       -0.82     17.12 o 
  13   9   2      135.27      117.13     27.96 o 
  14   9   2        4.38      -16.41     16.41 o 
  15   9   2       96.45      103.39     23.38 o 
  16   9   2       42.23       45.77     23.03 o 
  17   9   2       16.64       40.99     22.75 o 
  18   9   2        2.15        5.77     22.13 o 
  19   9   2      123.51      186.69     50.04 o 
  20   9   2        6.28      -31.02     31.02 o 
  21   9   2      151.86      174.51     44.61 o 
   0  10   2      959.78      878.47    146.99 o 
   1  10   2        2.33       19.05     36.90 o 
   2  10   2      107.24      134.12     26.38 o 
   3  10   2      467.15      464.61     38.90 o 
   4  10   2      214.61      204.04     44.82 o 
   5  10   2     1052.78     1186.63     95.90 o 
   6  10   2       43.85       33.53     21.87 o 
   7  10   2      777.10      209.57    148.12 o 
   8  10   2       26.80       45.83     22.33 o 
   9  10   2      573.51      636.25     68.23 o 
  10  10   2      135.54      142.56     23.56 o 
  11  10   2      458.12      546.86     45.78 o 
  12  10   2       10.61       -8.61     20.12 o 
  13  10   2      203.71      262.08     28.32 o 
  14  10   2       28.76       33.07     21.29 o 
  15  10   2       64.57       22.25     23.04 o 
  16  10   2       35.62       65.24     31.46 o 
  17  10   2        1.17       20.27     23.10 o 
  18  10   2       12.71       36.03     24.45 o 
  19  10   2       10.28       12.35     31.78 o 
  20  10   2       13.35       15.55     27.03 o 
   0  11   2      212.02      233.66     78.49 o 
   1  11   2       89.32       75.81     46.27 o 
   2  11   2       42.02       37.83     44.17 o 
   3  11   2      173.59      255.40     67.69 o 
   4  11   2        5.85       45.46     41.76 o 
   5  11   2      118.71       39.42     38.39 o 
   6  11   2        0.52       39.44     35.43 o 
   7  11   2      195.17       99.07     38.93 o 
   8  11   2       90.40       75.88     26.93 o 
   9  11   2      272.74      267.74     39.01 o 
  10  11   2       16.89       24.72     35.42 o 
  11  11   2      247.63      266.77     40.08 o 
  12  11   2       47.86      126.37     38.09 o 
  13  11   2      150.03      127.31     36.08 o 
  14  11   2        2.53       60.61     38.73 o 
  15  11   2       91.32       72.85     36.10 o 
  16  11   2        0.20       21.34     35.19 o 
  17  11   2       10.88       59.67     35.76 o 
  18  11   2        0.12       73.24     47.26 o 
   0  12   2      400.06      218.00     87.36 o 
   1  12   2      288.77      198.77     61.09 o 
   2  12   2      772.94      699.11     85.55 o 
   3  12   2      127.79      137.15     55.18 o 
   4  12   2      167.54       99.71     46.92 o 
   5  12   2      101.49       56.17     43.26 o 
   6  12   2      194.26      108.92     44.22 o 
   7  12   2       24.04       41.79     40.57 o 
   8  12   2        0.36       -1.45     48.22 o 
   9  12   2       15.17      -49.88     56.19 o 
  10  12   2       53.35       30.51     60.05 o 
  11  12   2       14.79       50.36     61.79 o 
  12  12   2        3.15       36.40     66.52 o 
  13  12   2       35.47       42.32     89.27 o 
  14  12   2      124.55       63.23     97.04 o 
  15  12   2      122.70      108.99     43.28 o 
  16  12   2      122.49       73.84     87.24 o 
   0  13   2      568.11      434.02    109.06 o 
   1  13   2      134.88       48.29     57.44 o 
   2  13   2      198.55      215.98     65.06 o 
   3  13   2      156.31      126.81     55.06 o 
   4  13   2      178.02      152.85     55.49 o 
   5  13   2      156.67       71.51     47.61 o 
   6  13   2       99.49       94.49     47.45 o 
   7  13   2       55.43       60.07     57.44 o 
   8  13   2      161.84       59.75     60.49 o 
   9  13   2        3.09      -21.28     66.34 o 
  10  13   2       94.96      -25.73     62.94 o 
  11  13   2        3.49       58.12     70.77 o 
  12  13   2      105.03      216.45    122.09 o 
  13  13   2       32.51      151.93    109.05 o 
  14  13   2       20.22       41.99    105.49 o 
   0  14   2       10.08       84.13     84.74 o 
   1  14   2        0.41       -3.79     57.73 o 
   2  14   2        8.74       58.24     59.17 o 
   3  14   2       14.25       57.88     58.12 o 
   4  14   2       16.26       47.09     52.15 o 
   5  14   2      130.99      120.12     53.49 o 
   6  14   2       52.26      135.35     70.71 o 
   7  14   2      147.27      100.75     68.88 o 
   8  14   2      102.94       66.30     78.19 o 
   9  14   2       48.86       44.18     76.16 o 
  10  14   2       86.53       90.24     83.38 o 
   0  15   2        3.26      -40.91     88.93 o 
   1  15   2        8.70       21.98     65.19 o 
   2  15   2        2.45      -15.37     60.60 o 
   3  15   2        7.22       44.27     62.96 o 
   4  15   2        0.26       35.60     57.51 o 
   5  15   2       55.91       73.40     74.94 o 
   1   1   3    10131.75    11506.94    289.80 o 
   2   1   3     2743.28     3054.87     80.67 o 
   3   1   3    59896.02    62248.41   1439.99 o 
   4   1   3     3278.07     3292.96     75.06 o 
   5   1   3        9.28        2.15      3.89 o 
   6   1   3        4.92       11.82      4.40 o 
   7   1   3      437.65      392.45     14.44 o 
   8   1   3        9.83       20.23      5.46 o 
   9   1   3     1659.83     1639.89     45.83 o 
  10   1   3      966.70     1057.28     31.96 o 
  11   1   3       23.86       31.17      7.69 o 
  12   1   3       14.20       13.90      7.61 o 
  13   1   3     4999.14     4847.50    120.47 o 
  14   1   3       12.51       28.73      9.21 o 
  15   1   3       10.10       16.61      9.30 o 
  16   1   3      161.29      165.93     14.99 o 
  17   1   3       12.35       29.06     11.06 o 
  18   1   3        6.00      -10.45     10.45 o 
  19   1   3      204.66      196.01     21.34 o 
  20   1   3       85.16       64.45     14.50 o 
  21   1   3      272.46      290.53     21.93 o 
  22   1   3      134.43      143.34     27.78 o 
  23   1   3      307.02      304.62     24.21 o 
  24   1   3       24.02        4.09     15.18 o 
  25   1   3       32.64       38.20     15.92 o 
  26   1   3       17.84       -3.21     17.56 o 
   2   2   3     7964.87     7844.72    228.27 o 
   3   2   3       24.75       37.34      4.68 o 
   4   2   3    11830.27    11182.34    261.95 o 
   5   2   3     6028.70     5978.44    156.19 o 
   6   2   3     1276.80     1158.74     27.86 o 
   7   2   3        5.88       12.06      4.44 o 
   8   2   3    10208.86    10484.66    230.57 o 
   9   2   3        1.03       12.28      6.33 o 
  10   2   3     2402.87     2308.16     55.88 o 
  11   2   3       18.47       73.55      9.13 o 
  12   2   3      179.54      153.64     12.01 o 
  13   2   3       43.27       32.56      8.69 o 
  14   2   3       33.88       38.27      9.06 o 
  15   2   3     1189.50     1067.00     37.22 o 
  16   2   3      868.88      782.01     30.28 o 
  17   2   3      123.87      132.76     19.39 o 
  18   2   3      108.82       96.55     13.73 o 
  19   2   3        6.53       -0.36     11.72 o 
  20   2   3      272.16      266.27     25.32 o 
  21   2   3        6.31       18.89     13.01 o 
  22   2   3        0.52        1.01     16.83 o 
  23   2   3        9.97       -1.32     22.08 o 
  24   2   3        5.39       11.89     13.92 o 
  25   2   3        4.35        1.43     13.55 o 
  26   2   3       20.10        3.83     16.17 o 
   1   3   3     4775.59     5539.47    147.66 o 
   2   3   3       30.78       14.04      9.60 o 
   3   3   3       70.55       75.56      9.53 o 
   4   3   3     1796.19     1634.01     47.03 o 
   5   3   3      161.45      228.08     12.39 o 
   6   3   3       82.14      121.18      8.00 o 
   7   3   3     9026.20     9436.75    211.11 o 
   8   3   3      188.00      240.84     11.18 o 
   9   3   3        0.12        8.27      5.51 o 
  10   3   3     1057.16     1118.71     29.97 o 
  11   3   3     2520.40     2464.07     59.52 o 
  12   3   3        4.74        7.97      6.42 o 
  13   3   3        1.60        2.08      6.74 o 
  14   3   3      160.89      178.42     17.64 o 
  15   3   3     2133.24     1992.88     57.85 o 
  16   3   3      387.78      355.43     18.93 o 
  17   3   3       51.05       49.35     11.21 o 
  18   3   3       29.84       33.61     11.66 o 
  19   3   3      454.38      400.73     21.63 o 
  20   3   3        2.84       31.71     12.86 o 
  21   3   3      262.00      222.10     19.21 o 
  22   3   3       72.66       58.50     14.68 o 
  23   3   3        8.09       25.85     13.42 o 
  24   3   3        2.43       10.64     15.59 o 
  25   3   3       93.57      112.04     40.52 o 
  26   3   3       50.62       36.69     18.96 o 
   1   4   3       14.35       29.35     12.89 o 
   2   4   3       37.46       55.01      8.69 o 
   3   4   3     2122.68     2317.11     70.62 o 
   4   4   3     5896.55     6356.61    182.29 o 
   5   4   3     6029.82     6125.77    157.27 o 
   6   4   3      358.67      404.61     17.06 o 
   7   4   3     2238.90     2356.25     61.97 o 
   8   4   3      150.56      148.28      8.60 o 
   9   4   3     1537.57     1499.03     38.71 o 
  10   4   3       36.94       57.51      7.19 o 
  11   4   3      171.90      188.30     10.76 o 
  12   4   3     2045.11     1906.81     48.22 o 
  13   4   3     1970.50     1939.45     52.34 o 
  14   4   3      630.81      642.71     25.26 o 
  15   4   3        1.72        8.68      9.23 o 
  16   4   3       18.19       19.98     10.13 o 
  17   4   3      111.45      108.86     13.17 o 
  18   4   3       34.16       31.15     11.38 o 
  19   4   3       66.85       77.08     13.64 o 
  20   4   3        0.26       16.31     14.57 o 
  21   4   3       54.11       60.95     17.45 o 
  22   4   3      194.68      191.72     32.41 o 
  23   4   3       12.88       18.68     17.07 o 
  24   4   3       23.84       29.25     16.20 o 
  25   4   3        4.18       -4.57     16.23 o 
   1   5   3       27.26       18.11      9.23 o 
   2   5   3     5239.74     5682.69    146.26 o 
   3   5   3     3057.13     2975.42     85.52 o 
   4   5   3     2432.27     2736.65     83.86 o 
   5   5   3     6415.27     6837.70    187.20 o 
   6   5   3      994.75     1168.40     35.66 o 
   7   5   3      384.16      447.65     19.72 o 
   8   5   3      531.71      675.24     26.63 o 
   9   5   3        6.93       16.47      6.80 o 
  10   5   3      215.71      214.00     11.91 o 
  11   5   3      226.56      237.09     12.63 o 
  12   5   3     3473.41     3383.51     81.61 o 
  13   5   3     2421.43     2316.72     68.12 o 
  14   5   3     1081.28     1114.13     35.81 o 
  15   5   3       27.55       55.75     10.66 o 
  16   5   3      286.83      253.81     33.58 o 
  17   5   3       75.33       75.43     14.74 o 
  18   5   3      257.30      241.28     20.48 o 
  19   5   3        4.76        5.28     14.07 o 
  20   5   3        8.74       -6.18     13.39 o 
  21   5   3      235.71      262.51     29.05 o 
  22   5   3      219.78      210.28     23.56 o 
  23   5   3      396.74      450.61     34.70 o 
  24   5   3       99.58      119.72     28.69 o 
  25   5   3        1.50      -13.54     17.76 o 
   1   6   3       65.80       58.76      9.00 o 
   2   6   3      146.14      163.93     17.26 o 
   3   6   3     3896.97     3994.04    113.32 o 
   4   6   3      278.94      387.87     43.29 o 
   5   6   3      462.44      580.14     34.67 o 
   6   6   3       37.59       34.57     11.58 o 
   7   6   3       45.89       29.35      9.61 o 
   8   6   3     1020.89     1243.83     53.05 o 
   9   6   3      944.54     1023.68     48.27 o 
  10   6   3       75.72       66.75     11.44 o 
  11   6   3        0.56        1.52     10.88 o 
  12   6   3      321.74      381.03     22.60 o 
  13   6   3        7.22       -1.38     11.11 o 
  14   6   3      110.99      140.88     25.42 o 
  15   6   3       14.93        7.08     12.49 o 
  16   6   3        2.26       20.60     13.51 o 
  17   6   3      105.44      129.96     16.85 o 
  18   6   3       80.97       72.12     15.92 o 
  19   6   3       30.75       14.75     19.75 o 
  20   6   3       13.94       -3.03     15.03 o 
  21   6   3        6.11       20.52     16.82 o 
  22   6   3       99.02       83.90     25.13 o 
  23   6   3       41.30       54.41     24.91 o 
  24   6   3       12.34       15.22     22.22 o 
   1   7   3       14.96        4.05      8.91 o 
   2   7   3     4611.51     5220.05    138.89 o 
   3   7   3      404.04      430.93     32.51 o 
   4   7   3      256.98      300.54     25.10 o 
   5   7   3     2978.60     3333.05    126.24 o 
   6   7   3       28.87       52.67     19.10 o 
   7   7   3     1547.83     1642.18     55.00 o 
   8   7   3     1404.33     1531.08     52.57 o 
   9   7   3        0.40       17.90     10.67 o 
  11   7   3      511.22      535.57     27.30 o 
  12   7   3        0.03        6.00     11.75 o 
  13   7   3     1239.90     1376.54     51.95 o 
  14   7   3      105.81      141.80     17.35 o 
  15   7   3      299.74      285.73     30.64 o 
  16   7   3       77.05      103.60     25.17 o 
  17   7   3       76.34       83.54     16.95 o 
  18   7   3      231.95      217.79     26.25 o 
  19   7   3      112.66      108.56     24.74 o 
  20   7   3        9.14       -5.06     33.58 o 
  21   7   3       98.95       59.17     23.72 o 
  22   7   3       28.56       40.22     24.47 o 
  23   7   3       32.90       11.36     25.13 o 
   1   8   3       26.44       20.48     13.28 o 
   2   8   3      499.23      590.70     36.14 o 
   3   8   3      147.68      146.80     23.60 o 
   4   8   3      227.22      293.35     18.65 o 
   5   8   3      785.73      885.40     36.51 o 
   6   8   3      594.28      676.24     47.40 o 
   7   8   3       48.50       30.11     11.52 o 
   8   8   3     2108.57     2215.97     71.92 o 
   9   8   3        8.71        4.02     10.95 o 
  10   8   3       52.53       78.39     13.56 o 
  11   8   3      177.88      186.89     19.76 o 
  12   8   3      176.91      214.72     24.18 o 
  13   8   3       55.83       32.62     22.17 o 
  14   8   3       14.95        2.41     16.95 o 
  15   8   3       57.58       91.16     20.66 o 
  16   8   3      120.47      180.72     29.33 o 
  17   8   3        6.72        5.30     24.94 o 
  18   8   3      270.13      274.07     79.17 o 
  19   8   3        1.97       10.80     32.08 o 
  20   8   3       42.60       43.82     41.16 o 
  21   8   3        0.26       10.75     23.94 o 
  22   8   3       14.44       21.24     23.99 o 
   1   9   3     1884.00     1945.56     80.28 o 
   2   9   3      233.66      245.14     29.96 o 
   3   9   3      653.27      698.86     53.18 o 
   4   9   3        6.47       33.62     19.35 o 
   5   9   3     2423.24     2549.29     99.39 o 
   7   9   3        0.93       -0.96     13.49 o 
   8   9   3      223.82      230.05     44.56 o 
   9   9   3       23.65       29.68     16.69 o 
  10   9   3       13.20       13.86     17.56 o 
  11   9   3      696.19      759.92     43.07 o 
  12   9   3        0.17       13.16     35.79 o 
  13   9   3        0.37       -6.37     17.74 o 
  14   9   3       21.61       26.80     21.61 o 
  15   9   3      245.41      243.42     27.98 o 
  16   9   3      183.91      242.51     30.88 o 
  17   9   3       15.03       37.12     23.57 o 
  18   9   3      114.16      200.65     44.57 o 
  19   9   3        1.65       -8.87     20.31 o 
  20   9   3        2.02       -4.47     23.36 o 
  21   9   3       71.75       77.85     50.93 o 
   1  10   3        5.88       30.79     21.00 o 
   2  10   3      246.62      238.85     43.07 o 
   3  10   3      235.74      218.34     35.33 o 
   4  10   3      357.71      424.64     41.43 o 
   5  10   3      165.53      162.20     43.67 o 
   6  10   3      132.03      198.02     41.83 o 
   7  10   3       60.02       46.45     28.78 o 
   8  10   3      237.98      167.80     47.59 o 
   9  10   3       61.74       70.54     40.12 o 
  10  10   3        7.57       99.29     30.13 o 
  11  10   3       10.33        0.07     27.23 o 
  12  10   3      269.08      245.54     71.47 o 
  13  10   3        4.06       32.92     23.33 o 
  14  10   3      141.45      177.03     26.48 o 
  15  10   3       15.25       -8.11     20.18 o 
  16  10   3        1.00      -27.97     27.97 o 
  17  10   3       94.64       60.36     53.82 o 
  18  10   3       78.90      118.45     28.76 o 
  19  10   3        0.23      -14.03     37.00 o 
  20  10   3        1.42       15.54     25.23 o 
   1  11   3       45.64       51.90     42.45 o 
   2  11   3      176.19       72.17     45.71 o 
   3  11   3      375.66      180.54     59.10 o 
   4  11   3      102.14       88.31     41.75 o 
   5  11   3      153.02      203.72     44.10 o 
   6  11   3        2.88       34.86     24.68 o 
   7  11   3       52.99       55.19     24.90 o 
   8  11   3        8.12       59.17     29.51 o 
   9  11   3       14.12       27.80     28.68 o 
  10  11   3        0.02       54.66     30.33 o 
  11  11   3      100.71       84.74     33.09 o 
  12  11   3      197.73      227.84     52.85 o 
  13  11   3      477.23      609.99     55.54 o 
  14  11   3      135.35      106.94     46.93 o 
  15  11   3       82.24       66.16     54.06 o 
  16  11   3        0.29       53.13     35.60 o 
  17  11   3       12.28       15.59     36.91 o 
  18  11   3        3.79      -33.34     33.34 o 
   1  12   3       45.42       37.02     48.61 o 
   2  12   3       93.07      244.35     60.68 o 
   3  12   3       49.75       45.07     46.85 o 
   4  12   3       50.12       37.62     45.10 o 
   5  12   3       21.61       27.22     41.77 o 
   6  12   3        3.43       20.12     42.62 o 
   7  12   3       18.53        2.34     50.34 o 
   8  12   3        3.14      -44.02     56.41 o 
   9  12   3       12.14       56.27     64.51 o 
  10  12   3        0.12      -53.87     53.87 o 
  11  12   3        0.36        8.34     58.38 o 
  12  12   3       35.75       17.79     42.34 o 
  13  12   3       38.91       33.01     34.61 o 
  14  12   3       19.20       27.17     38.08 o 
  15  12   3       13.22       39.76     39.03 o 
  16  12   3        1.64       51.54     41.71 o 
   1  13   3       12.96       27.68     52.69 o 
   2  13   3       44.43       54.03     54.12 o 
   3  13   3       58.36       67.16     50.13 o 
   4  13   3        0.00       45.39     50.86 o 
   5  13   3       56.58       75.47     48.74 o 
   6  13   3       30.89       73.38     56.80 o 
   7  13   3       10.11       63.45     56.28 o 
   8  13   3       63.22       64.76     66.97 o 
   9  13   3        1.10      -11.88     63.36 o 
  10  13   3        4.42      -43.66     85.40 o 
  11  13   3       15.30       13.82     83.92 o 
  12  13   3       29.22        3.17     68.44 o 
  13  13   3       19.25       41.99    101.72 o 
  14  13   3       22.88      171.11    149.07 o 
   1  14   3       38.12       78.51     61.18 o 
   2  14   3       11.62       42.06     58.46 o 
   3  14   3       27.69       35.71     57.04 o 
   4  14   3        1.54       52.92     57.29 o 
   5  14   3        1.57       76.13     66.94 o 
   6  14   3       10.52       17.91     65.74 o 
   7  14   3        4.16       15.70     62.94 o 
   8  14   3        9.72       23.03     67.22 o 
   9  14   3        1.90      -36.26     76.67 o 
  10  14   3        0.27       51.57     76.94 o 
   1  15   3        5.69       40.79     62.32 o 
   2  15   3        6.62      115.74     66.98 o 
   3  15   3        6.24       38.28     74.53 o 
   4  15   3        4.18       60.80     71.66 o 
   5  15   3       21.18       85.89     73.93 o 
   0   0   4    13307.09    15728.42    856.08 o 
   1   0   4    31502.77    34073.57   1464.09 o 
   2   0   4      871.54      805.25     32.98 o 
   3   0   4     2076.39     1864.37     56.05 o 
   4   0   4    14981.92    14215.94    394.82 o 
   5   0   4    10527.60    10550.87    296.33 o 
   6   0   4     6951.41     6224.52    198.96 o 
   7   0   4    15903.57    15158.29    483.22 o 
   8   0   4      725.29      822.19     33.16 o 
   9   0   4     5890.44     6092.65    197.58 o 
  10   0   4     1758.30     1535.20     56.94 o 
  11   0   4     1017.63      884.65     42.44 o 
  12   0   4     2285.78     2407.16     95.67 o 
  13   0   4     5055.25     4891.61    182.84 o 
  14   0   4      126.15      119.84     17.55 o 
  15   0   4     6855.50     6643.34    245.10 o 
  16   0   4      211.48      199.46     34.40 o 
  17   0   4     5870.08     5468.19    206.17 o 
  18   0   4      463.88      464.89     35.47 o 
  19   0   4     1178.09     1199.65     65.67 o 
  20   0   4      871.46      790.68     76.54 o 
  21   0   4      108.73      116.18     23.52 o 
  22   0   4      136.78      107.36     24.28 o 
  23   0   4      284.25      281.83     32.70 o 
  24   0   4        7.71        0.26     27.83 o 
  25   0   4       31.83       15.49     20.47 o 
  26   0   4       83.38       79.68     44.09 o 
   0   1   4    99452.81   106763.63   4546.58 o 
   1   1   4    35392.74    37809.39   1099.65 o 
   2   1   4     2424.68     2591.92     54.11 o 
   3   1   4     6867.00     7355.16    148.58 o 
   4   1   4     4258.33     4134.43     99.53 o 
   5   1   4     4501.93     4359.00     95.86 o 
   6   1   4     1646.93     1478.38     35.36 o 
   7   1   4     3834.62     3797.01     94.42 o 
   8   1   4      579.50      530.82     21.51 o 
   9   1   4     1094.60      909.20     26.81 o 
  10   1   4     1611.27     1535.90     42.31 o 
  11   1   4     1863.59     1719.93     43.41 o 
  12   1   4     5189.34     4900.73    133.25 o 
  13   1   4     3827.04     3681.62     94.02 o 
  14   1   4     1730.56     1520.00     44.34 o 
  15   1   4     2395.46     2253.30     65.22 o 
  16   1   4      138.20      176.71     31.06 o 
  17   1   4     1551.03     1579.23     53.32 o 
  18   1   4       57.56       60.07     12.80 o 
  19   1   4      247.18      250.02     19.69 o 
  20   1   4      763.23      823.19     36.63 o 
  21   1   4       99.17       92.65     15.41 o 
  22   1   4      155.13      205.95     19.48 o 
  23   1   4      343.44      328.35     23.19 o 
  24   1   4       74.83       54.98     15.89 o 
  25   1   4      210.51      187.28     20.61 o 
  26   1   4       88.97       77.93     18.31 o 
   1   2   4      819.13      803.30     23.85 o 
   2   2   4    12828.05    13428.75    345.94 o 
   3   2   4      480.89      508.80     16.51 o 
   4   2   4       39.63       43.03      5.90 o 
   5   2   4    23317.01    23568.64    549.24 o 
   6   2   4      578.67      559.04     18.92 o 
   7   2   4    16532.24    15796.63    330.19 o 
   8   2   4     6072.93     5925.67    127.20 o 
   9   2   4     3545.60     3145.51     78.02 o 
  10   2   4    19170.25    18128.28    418.85 o 
  11   2   4     4354.03     4113.44    101.01 o 
  12   2   4     1389.44     1233.81     36.00 o 
  13   2   4     3174.61     3105.90     79.21 o 
  14   2   4      201.48      198.40     13.17 o 
  15   2   4      126.10      121.60     13.60 o 
  16   2   4     1124.89      946.48     37.20 o 
  17   2   4       91.56      100.64     12.35 o 
  18   2   4      285.01      268.73     18.27 o 
  19   2   4       68.67       69.67     13.78 o 
  20   2   4      680.25      696.24     61.47 o 
  21   2   4       85.01       70.96     14.50 o 
  22   2   4      516.27      563.11     29.13 o 
  23   2   4      353.92      315.86     31.06 o 
  24   2   4       14.71       11.77     21.51 o 
  25   2   4      565.06      578.85     34.10 o 
  26   2   4        2.63        7.11     15.54 o 
   0   3   4    23428.95    25200.95   1132.78 o 
   1   3   4       18.79       32.65     12.23 o 
   2   3   4    12405.97    11802.31    329.31 o 
   3   3   4     4586.20     4531.26    113.38 o 
   4   3   4     5123.79     5477.32    136.95 o 
   5   3   4     5003.30     4829.02    117.05 o 
   6   3   4    12561.85    12445.31    277.13 o 
   7   3   4     1481.64     1250.84     32.49 o 
   8   3   4     5878.63     5253.21    120.45 o 
   9   3   4     1890.58     1489.34     38.34 o 
  10   3   4     8930.71     7866.47    169.03 o 
  11   3   4     1573.34     1515.61     39.24 o 
  12   3   4     6168.86     5568.75    127.61 o 
  13   3   4     2281.34     2103.27     56.14 o 
  14   3   4      750.60      755.04     26.08 o 
  15   3   4     1765.77     1580.01     48.31 o 
  16   3   4        3.05        1.51      9.22 o 
  17   3   4      473.19      520.56     23.88 o 
  18   3   4     1771.04     1844.19     56.66 o 
  19   3   4      104.22      112.63     14.18 o 
  20   3   4     1321.33     1432.30     49.49 o 
  21   3   4      113.29      105.67     18.09 o 
  22   3   4      476.13      471.73     26.84 o 
  23   3   4       40.12       62.75     18.18 o 
  24   3   4        0.46       -3.38     16.32 o 
  25   3   4      149.36      162.55     29.86 o 
   0   4   4    65765.70    69191.92   2618.23 o 
   1   4   4     4456.57     4044.64    105.08 o 
   2   4   4    24865.14    26380.16    733.90 o 
   3   4   4    13095.46    13583.21    381.02 o 
   4   4   4     5240.98     5190.04    150.16 o 
   5   4   4     3763.58     3894.86    113.72 o 
   6   4   4      137.31      133.23      9.39 o 
   7   4   4      254.14      327.64     13.34 o 
   8   4   4     4282.26     4108.43     95.28 o 
   9   4   4      915.04     1041.77     28.83 o 
  10   4   4     5454.91     5079.48    117.60 o 
  11   4   4       98.89      109.18      8.95 o 
  12   4   4     7543.37     7057.90    172.03 o 
  13   4   4      327.58      309.35     15.66 o 
  14   4   4      493.82      455.26     24.20 o 
  15   4   4     3834.61     3690.51     95.68 o 
  16   4   4      444.55      558.47     24.58 o 
  17   4   4     1287.58     1133.00     38.76 o 
  18   4   4      594.59      603.44     26.38 o 
  19   4   4     1056.11     1008.75     41.57 o 
  20   4   4     1240.47     1347.25     51.66 o 
  21   4   4       97.16      127.50     18.83 o 
  22   4   4      435.64      431.99     30.54 o 
  23   4   4       47.74       28.69     16.76 o 
  24   4   4        1.23       13.97     16.66 o 
  25   4   4        2.40        2.68     16.59 o 
   0   5   4      226.99      296.62     50.72 o 
   1   5   4     5192.79     4942.53    128.48 o 
   2   5   4      310.60      257.41     13.59 o 
   3   5   4     6316.16     6448.31    186.03 o 
   4   5   4      978.24     1018.10     36.80 o 
   5   5   4     4826.50     4795.90    150.23 o 
   6   5   4       96.50       67.17     12.88 o 
   7   5   4     1487.70     1537.13     45.19 o 
   8   5   4     1646.13     1416.65     37.26 o 
   9   5   4     4016.63     3598.43     84.92 o 
  10   5   4      986.39      860.97     26.05 o 
  11   5   4       91.31       73.34     12.97 o 
  12   5   4       77.90      121.07     11.46 o 
  13   5   4      644.20      689.23     36.77 o 
  14   5   4        2.84       21.85     11.39 o 
  15   5   4     1050.44     1018.60     40.89 o 
  16   5   4      119.19      164.23     17.15 o 
  17   5   4      344.85      328.92     22.99 o 
  18   5   4       35.93       27.75     18.02 o 
  19   5   4      417.33      359.06     27.40 o 
  20   5   4      162.52      153.88     19.83 o 
  21   5   4      269.01      269.30     23.67 o 
  22   5   4      215.48      264.80     26.46 o 
  23   5   4      129.72      108.43     36.46 o 
  24   5   4        2.33       22.27     18.75 o 
   0   6   4     1161.07     1185.45     48.23 o 
   1   6   4      825.79      988.70     33.71 o 
   2   6   4     1032.54      923.14     38.47 o 
   3   6   4     3697.86     3973.54    112.77 o 
   4   6   4     2040.21     2281.35     69.47 o 
   5   6   4     5451.88     6093.32    178.00 o 
   6   6   4     1867.33     1964.46     76.60 o 
   7   6   4     7107.16     7109.53    215.51 o 
   8   6   4      320.85      347.88     19.08 o 
   9   6   4     6177.49     6013.21    164.29 o 
  10   6   4       27.91       73.48     11.62 o 
  11   6   4     3206.48     3197.55    100.41 o 
  12   6   4      134.86      152.11     16.01 o 
  13   6   4      702.12      764.32     34.12 o 
  14   6   4      579.24      534.81     28.25 o 
  15   6   4      846.49      810.39     36.62 o 
  16   6   4       88.01      112.63     16.38 o 
  17   6   4       10.55        7.14     12.92 o 
  18   6   4      139.88      102.63     19.71 o 
  19   6   4       12.05      -13.63     13.63 o 
  20   6   4       97.24       82.97     22.12 o 
  21   6   4       10.68        5.15     16.72 o 
  22   6   4       21.63       52.27     26.64 o 
  23   6   4      233.25      245.34     26.94 o 
  24   6   4        6.68        6.02     22.58 o 
   0   7   4       70.07       52.00     18.06 o 
   1   7   4      883.96      918.66     33.38 o 
   2   7   4     2021.31     2172.05     64.55 o 
   3   7   4      845.96     1006.66     43.65 o 
   4   7   4     1072.13      985.80     39.86 o 
   5   7   4     1392.55     1444.79     94.65 o 
   6   7   4      252.03      236.31     29.52 o 
   7   7   4     1625.28     1775.59     58.84 o 
   8   7   4      131.40      150.81     24.54 o 
   9   7   4     3551.14     3572.01    103.99 o 
  10   7   4     1282.33     1326.00     49.59 o 
  11   7   4      111.84      136.42     15.69 o 
  12   7   4        5.41       14.48     14.74 o 
  13   7   4     1129.02     1136.17     45.54 o 
  14   7   4      183.83      193.83     19.25 o 
  15   7   4      278.62      303.47     34.41 o 
  16   7   4        5.29       -1.86     13.18 o 
  17   7   4      314.95      270.91     22.84 o 
  18   7   4        6.55        2.78     14.21 o 
  19   7   4       18.80        6.69     26.79 o 
  20   7   4       14.42       10.00     24.78 o 
  21   7   4      138.63      109.01     32.59 o 
  22   7   4       64.56      109.59     33.30 o 
  23   7   4       30.61       27.29     25.43 o 
   0   8   4      335.29      284.54     72.88 o 
   1   8   4     3400.60     3223.14    110.33 o 
   2   8   4       89.02      151.67     17.94 o 
   3   8   4     3753.73     3854.28    129.77 o 
   4   8   4      369.96      375.20     26.26 o 
   5   8   4      765.35      787.24     56.19 o 
   6   8   4        2.83      -11.88     11.88 o 
   7   8   4       43.62       54.26     14.50 o 
   8   8   4      115.79      133.97     25.47 o 
   9   8   4        9.24        0.53     11.86 o 
  10   8   4      162.06      150.02     16.19 o 
  11   8   4       12.35       21.87     12.84 o 
  12   8   4       10.75       -2.65     13.02 o 
  13   8   4      229.24      294.66     22.53 o 
  14   8   4       55.83       58.74     20.17 o 
  15   8   4      415.84      430.21     33.29 o 
  16   8   4       31.39       36.70     19.53 o 
  17   8   4      730.14      882.69     50.25 o 
  18   8   4        6.61        4.47     19.97 o 
  19   8   4      461.35      414.90     38.55 o 
  20   8   4      104.29      154.67     29.34 o 
  21   8   4      153.03      118.47     29.71 o 
  22   8   4       23.40       41.04     25.69 o 
   0   9   4     1380.65     1575.68     97.12 o 
   1   9   4      616.44      851.09     62.91 o 
   2   9   4     1733.00     1745.33     78.39 o 
   3   9   4      941.69     1062.69     56.20 o 
   4   9   4     1574.92     1778.38    113.40 o 
   5   9   4      258.02      285.04     25.29 o 
   6   9   4       94.70      133.85     37.85 o 
   7   9   4      385.53      338.25     63.51 o 
   8   9   4      176.96      229.82     36.67 o 
   9   9   4      113.21      124.93     21.00 o 
  10   9   4      862.16     1054.03     65.63 o 
  11   9   4      172.76      220.52     40.64 o 
  12   9   4      305.67      363.00     30.14 o 
  13   9   4      130.74      204.16     25.66 o 
  14   9   4      284.43      304.40     29.33 o 
  15   9   4      262.23      320.04     36.34 o 
  16   9   4       87.18      105.20     23.85 o 
  17   9   4      131.50      176.72     27.43 o 
  18   9   4       68.81       32.54     22.71 o 
  19   9   4       97.87      136.66     28.96 o 
  20   9   4      112.98      132.73     29.78 o 
  21   9   4       45.79       67.39     26.64 o 
   0  10   4     1047.24     1131.47     78.76 o 
   1  10   4      243.73      154.77     44.70 o 
   2  10   4     1453.70     1714.54     87.69 o 
   3  10   4        3.76       29.35     22.69 o 
   4  10   4     1388.68     1207.10    254.26 o 
   5  10   4      342.90      216.75     49.76 o 
   6  10   4      833.30      814.41    103.58 o 
   7  10   4     1240.10      942.87    352.17 o 
   8  10   4      944.32     1105.74     77.01 o 
   9  10   4      554.19      635.58    131.48 o 
  10  10   4      793.43      915.57    143.29 o 
  11  10   4      591.06      660.41    102.15 o 
  12  10   4      493.75      619.18     77.43 o 
  13  10   4       30.26       35.34     30.30 o 
  14  10   4      487.34      560.10     80.69 o 
  15  10   4        5.69      -10.72     25.86 o 
  16  10   4       88.44      111.79     25.37 o 
  17  10   4       26.53       36.79     31.15 o 
  18  10   4       31.04       26.75     26.28 o 
  19  10   4        0.58       10.88     25.36 o 
   0  11   4       81.15       15.00     55.99 o 
   1  11   4      266.00      324.88    102.66 o 
   2  11   4       37.38       90.72     46.50 o 
   3  11   4       86.05       70.97     26.08 o 
   4  11   4      385.50      372.87     44.26 o 
   5  11   4       34.28       23.11     24.62 o 
   6  11   4       72.72      125.24     29.11 o 
   7  11   4       76.89       39.51     28.36 o 
   8  11   4      285.59      310.42     42.16 o 
   9  11   4      245.14      297.64     50.99 o 
  10  11   4       50.30       25.12     27.94 o 
  11  11   4      188.46      166.43     54.36 o 
  12  11   4       69.24       25.67     29.21 o 
  13  11   4       36.35      133.16     39.96 o 
  14  11   4       31.87       -2.41     30.79 o 
  15  11   4       13.98       40.72     32.24 o 
  16  11   4       83.74       70.44     69.29 o 
  17  11   4       15.32      -28.65     58.21 o 
  18  11   4        0.82      -11.68     38.33 o 
   0  12   4       10.93       67.71     72.54 o 
   1  12   4      733.83      757.48    171.89 o 
   2  12   4        1.76       53.38     46.26 o 
   3  12   4      183.52       81.96     44.49 o 
   4  12   4      110.38       58.18     45.05 o 
   5  12   4      148.65       57.00     46.05 o 
   6  12   4        8.10      -10.46     50.11 o 
   7  12   4       23.38       20.02     47.31 o 
   8  12   4       32.18       67.70     61.15 o 
   9  12   4        0.82        3.93     30.29 o 
  10  12   4       25.59      -29.18     29.18 o 
  11  12   4        0.46       -2.92     30.08 o 
  12  12   4       20.84      -18.26     30.67 o 
  13  12   4       71.54      139.37     62.08 o 
  14  12   4        6.38      -33.76     37.96 o 
  15  12   4      128.53      118.03     46.21 o 
  16  12   4        0.62       -9.62     36.81 o 
   0  13   4       17.66       59.70     74.85 o 
   1  13   4      181.24      153.89     56.29 o 
   2  13   4       20.92      112.53     54.83 o 
   3  13   4       74.31       69.89     51.30 o 
   4  13   4        3.22        5.36     47.21 o 
   5  13   4       39.91      103.14     59.84 o 
   6  13   4        4.37       84.19     58.41 o 
   7  13   4       24.85       42.71     58.56 o 
   8  13   4       17.45      -56.67     62.48 o 
   9  13   4       73.99      156.67     76.46 o 
  10  13   4       53.17       80.04     71.48 o 
  11  13   4       47.23      -17.81     65.94 o 
  12  13   4        7.74      -14.96     67.85 o 
  13  13   4       13.21       50.69     70.70 o 
   0  14   4       17.06      -38.02     78.77 o 
   1  14   4        3.56      -22.29     54.27 o 
   2  14   4        3.45        8.70     54.94 o 
   3  14   4        0.70       86.22     68.00 o 
   4  14   4        2.85       53.03     63.50 o 
   5  14   4       26.82       11.97     62.57 o 
   6  14   4       39.08       73.58     65.58 o 
   7  14   4       91.94      103.89     67.47 o 
   8  14   4        0.26      -74.12     74.12 o 
   9  14   4      104.22       -9.25     72.54 o 
  10  14   4        0.14      -48.46     71.03 o 
   0  15   4        3.79       21.99     93.46 o 
   1  15   4        1.32       50.89     61.87 o 
   2  15   4        3.84       17.54     72.87 o 
   3  15   4       10.35       44.48     70.59 o 
   4  15   4       27.61       69.72     73.87 o 
   1   1   5     3438.61     3515.45     82.20 o 
   2   1   5     4967.40     5593.85    118.97 o 
   3   1   5     2199.81     2452.63     49.81 o 
   4   1   5     1337.93     1576.00     33.72 o 
   5   1   5     1623.43     1753.99     41.85 o 
   6   1   5     1051.02     1003.40     25.96 o 
   7   1   5     1143.49     1088.19     28.21 o 
   8   1   5      362.45      372.81     13.88 o 
   9   1   5       30.58       17.36      6.05 o 
  10   1   5       12.44        5.54      6.22 o 
  11   1   5     1509.79     1500.91     40.70 o 
  12   1   5     2081.16     2033.78     52.83 o 
  13   1   5     1385.83     1400.37     39.85 o 
  14   1   5      858.00      838.73     27.99 o 
  15   1   5     1123.27     1048.16     33.11 o 
  16   1   5      443.00      410.92     19.97 o 
  17   1   5       16.52       -0.68     10.43 o 
  18   1   5        1.03        0.91     10.27 o 
  19   1   5       21.96       14.37     11.62 o 
  20   1   5        0.00       -2.64     11.18 o 
  21   1   5      261.96      234.20     19.28 o 
  22   1   5       33.85       29.25     13.43 o 
  23   1   5       33.72       39.65     21.15 o 
  24   1   5       13.32       36.76     14.95 o 
  25   1   5       36.32        7.47     14.84 o 
  26   1   5        0.64        0.07     14.85 o 
   1   2   5     6266.94     6632.15    191.84 o 
   2   2   5      573.16      583.73     15.87 o 
   3   2   5      112.33      178.90      8.00 o 
   4   2   5       49.03       88.08      5.23 o 
   5   2   5     2192.60     2520.39     59.41 o 
   6   2   5      564.08      533.97     17.65 o 
   7   2   5      522.06      505.93     29.64 o 
   8   2   5     2048.60     1994.68     52.20 o 
   9   2   5       51.33       31.34      6.86 o 
  10   2   5      762.22      872.34     26.31 o 
  11   2   5      328.24      334.70     15.30 o 
  12   2   5      588.33      526.85     27.85 o 
  13   2   5     1256.54     1275.32     37.41 o 
  14   2   5     1185.87     1061.71     38.81 o 
  15   2   5      412.92      370.79     17.79 o 
  16   2   5      208.21      187.83     13.90 o 
  17   2   5       63.12       54.14     11.40 o 
  18   2   5      131.67       79.22     13.66 o 
  19   2   5      106.64       87.21     17.14 o 
  20   2   5      156.47      133.58     16.65 o 
  21   2   5       35.50       48.48     13.82 o 
  22   2   5       46.06       40.71     17.05 o 
  23   2   5       46.99       58.16     17.54 o 
  24   2   5        0.11       -9.24     13.80 o 
  25   2   5        6.71       16.81     25.44 o 
  26   2   5       15.37      -36.24     56.34 o 
   1   3   5     1927.07     2246.09     65.23 o 
   2   3   5       14.85        4.16      5.12 o 
   3   3   5    16862.58    17029.10    492.56 o 
   4   3   5     6898.08     7061.43    164.08 o 
   5   3   5     6109.48     6379.64    161.34 o 
   6   3   5     2652.33     2845.49     66.72 o 
   7   3   5     1121.07      981.56     26.71 o 
   8   3   5       11.25       -3.01      6.13 o 
   9   3   5     2863.93     2982.99     71.22 o 
  10   3   5      973.95     1177.83     32.06 o 
  11   3   5      375.14      373.63     19.57 o 
  12   3   5      180.76      156.17     11.24 o 
  13   3   5     1314.56     1267.57     37.63 o 
  14   3   5      563.93      575.95     21.97 o 
  15   3   5      362.36      355.44     17.96 o 
  16   3   5       30.45       43.46     11.30 o 
  17   3   5      429.04      459.64     25.76 o 
  18   3   5       60.91       39.19     13.40 o 
  19   3   5      208.91      197.93     16.75 o 
  20   3   5      309.98      310.09     19.96 o 
  21   3   5      118.76       74.34     29.81 o 
  22   3   5       31.72       11.42     27.84 o 
  23   3   5      185.04      211.45     24.03 o 
  24   3   5       27.32       54.88     18.50 o 
  25   3   5        5.80       33.29     18.77 o 
   1   4   5     3742.07     3918.85    114.55 o 
   2   4   5     6006.28     6562.05    187.22 o 
   3   4   5        4.96       12.42     15.98 o 
   4   4   5      602.39      606.90     23.70 o 
   5   4   5      298.08      339.31     18.60 o 
   6   4   5      402.41      323.65     13.08 o 
   7   4   5      245.28      169.03      8.48 o 
   8   4   5       90.85       76.81      7.07 o 
   9   4   5      201.25      222.94     10.83 o 
  10   4   5       54.86       38.08      6.92 o 
  11   4   5      126.63      101.06     10.14 o 
  12   4   5     2682.98     2498.25     66.38 o 
  13   4   5     1814.18     1749.78     49.57 o 
  14   4   5       53.70       60.39     11.71 o 
  15   4   5      104.58      132.82     13.59 o 
  16   4   5      670.07      681.78     28.84 o 
  17   4   5      179.00      181.87     23.62 o 
  18   4   5       49.03       72.10     14.98 o 
  19   4   5      158.63      178.57     32.04 o 
  20   4   5       19.94       32.75     14.68 o 
  21   4   5       51.84       55.82     27.71 o 
  22   4   5      137.64      123.90     20.26 o 
  23   4   5       39.98       38.76     17.83 o 
  24   4   5       64.09       51.10     22.72 o 
  25   4   5       22.81       14.48     33.15 o 
   1   5   5       82.49       87.88      8.25 o 
   2   5   5      659.34      661.21     44.39 o 
   3   5   5        1.62        9.47      7.13 o 
   4   5   5     2019.80     2409.90     75.38 o 
   5   5   5     1035.38      899.93     63.25 o 
   6   5   5     1872.64     1834.65     54.42 o 
   7   5   5     1471.97     1555.29     45.71 o 
   8   5   5      859.84      919.19     28.49 o 
   9   5   5     1411.74     1479.42     46.83 o 
  10   5   5       21.37       29.06     10.40 o 
  11   5   5     1882.12     1861.84     64.39 o 
  12   5   5       27.29       52.09     11.48 o 
  13   5   5     2160.29     2200.91     67.07 o 
  14   5   5        6.22       17.06     18.52 o 
  15   5   5      521.92      472.79     26.34 o 
  16   5   5        0.40       33.51     13.97 o 
  17   5   5      188.47      158.30     24.99 o 
  18   5   5        1.85       22.96     14.25 o 
  19   5   5      337.91      352.11     46.81 o 
  20   5   5       72.08       29.30     16.60 o 
  21   5   5       23.52       30.53     22.45 o 
  22   5   5      508.31      524.72     42.03 o 
  23   5   5        4.79        1.72     31.39 o 
  24   5   5      107.95      109.05     47.00 o 
   1   6   5      964.89     1079.21     35.98 o 
   2   6   5      286.11      414.50     19.61 o 
   3   6   5     1104.79     1191.20     62.70 o 
   4   6   5      749.02      805.81     43.56 o 
   5   6   5      208.93      268.16     19.19 o 
   6   6   5      478.17      653.21     45.49 o 
   7   6   5      303.43      306.80     21.46 o 
   8   6   5       57.07       53.87     10.75 o 
   9   6   5      248.42      285.45     18.96 o 
  10   6   5      149.16      119.84     24.78 o 
  11   6   5        1.11       18.19     12.95 o 
  12   6   5       56.75       32.70     12.26 o 
  13   6   5      104.21       84.95     14.70 o 
  14   6   5        3.13       49.24     13.91 o 
  15   6   5        2.48       22.04     21.26 o 
  16   6   5        0.98      -13.65     13.65 o 
  17   6   5       21.80       42.37     23.16 o 
  18   6   5        1.90       -4.88     13.56 o 
  19   6   5       67.71       59.75     16.84 o 
  20   6   5        6.63      -11.69     14.83 o 
  21   6   5        4.35        4.67     16.20 o 
  22   6   5       65.41       75.86     31.36 o 
  23   6   5       25.31       29.43     19.69 o 
  24   6   5       21.01       46.86     21.13 o 
   1   7   5     1435.61     1587.83     58.49 o 
   2   7   5        0.08       24.64     20.30 o 
   3   7   5      905.55      900.77     40.42 o 
   4   7   5      677.19      724.04     30.22 o 
   5   7   5      808.46      891.66     34.98 o 
   6   7   5     2296.45     2265.04    125.20 o 
   7   7   5      279.51      275.19     34.33 o 
   8   7   5      863.03     1006.46     41.78 o 
   9   7   5      258.76      296.94     20.37 o 
  10   7   5       53.13       16.02     13.44 o 
  11   7   5        2.76       -5.47     16.43 o 
  12   7   5      387.38      429.61     25.28 o 
  13   7   5        2.79       -6.82     14.76 o 
  14   7   5      218.76      225.18     20.48 o 
  15   7   5        7.28       27.73     14.18 o 
  16   7   5       10.28       10.04     18.12 o 
  17   7   5      134.34      115.42     18.17 o 
  18   7   5       49.78       35.28     15.72 o 
  19   7   5       13.25       -4.27     15.72 o 
  20   7   5       96.46       55.27     18.35 o 
  21   7   5      107.31       97.73     27.38 o 
  22   7   5       32.44       30.69     24.16 o 
  23   7   5      125.81      173.18     31.56 o 
   1   8   5       37.52       48.76     13.98 o 
   2   8   5        4.16       46.07     18.78 o 
   3   8   5     1781.95     1917.08     98.97 o 
   4   8   5       75.81       65.48     17.07 o 
   5   8   5       19.13       47.77     14.45 o 
   6   8   5      145.80      108.80     23.15 o 
   7   8   5      265.88      292.06     31.39 o 
   8   8   5      321.27      298.79     31.02 o 
   9   8   5      479.07      544.94     37.55 o 
  10   8   5        8.99       10.32     23.80 o 
  11   8   5      466.28      477.13     27.39 o 
  12   8   5       10.47       24.08     16.51 o 
  13   8   5        7.34       23.21     13.55 o 
  14   8   5        6.92       26.48     14.62 o 
  15   8   5      155.14      147.20     19.66 o 
  16   8   5       53.87       85.61     25.77 o 
  17   8   5      146.06      210.63     27.76 o 
  18   8   5       15.82       41.31     22.18 o 
  19   8   5       37.50       71.86     32.91 o 
  20   8   5       39.55       42.95     28.04 o 
  21   8   5        4.65       53.10     52.26 o 
  22   8   5       11.87       -2.35     25.20 o 
   1   9   5      186.62      161.11     30.20 o 
   2   9   5      503.95      490.72     44.85 o 
   3   9   5       82.39      101.17     24.39 o 
   4   9   5      569.44      691.49     66.85 o 
   5   9   5      107.24      125.17     49.24 o 
   6   9   5      110.82      149.83     41.58 o 
   7   9   5      750.89      758.14     71.96 o 
   8   9   5        0.04       16.34     15.94 o 
   9   9   5       15.49       66.30     18.18 o 
  10   9   5      227.40      261.22     30.82 o 
  11   9   5       16.19       38.62     28.31 o 
  12   9   5       85.64       99.79     22.04 o 
  13   9   5      425.53      503.14     42.85 o 
  14   9   5      137.44      153.31     25.55 o 
  15   9   5        2.33       71.32     22.96 o 
  16   9   5       98.39      157.08     25.18 o 
  17   9   5       29.98       77.62     26.82 o 
  18   9   5       39.39       79.85     32.54 o 
  19   9   5      131.98      181.75     36.16 o 
  20   9   5       17.45       26.88     25.53 o 
  21   9   5        1.98       57.26     27.31 o 
   1  10   5       13.76       45.38     17.03 o 
   2  10   5       64.38       92.79     20.38 o 
   3  10   5      153.01      182.48     25.99 o 
   4  10   5       56.51       63.84     19.04 o 
   5  10   5        0.66       62.34     24.63 o 
   6  10   5        0.00       24.64     26.67 o 
   7  10   5      347.14      461.34     59.68 o 
   8  10   5        4.88       67.09     28.71 o 
   9  10   5      213.04      380.26     61.06 o 
  10  10   5       35.48       62.72     30.37 o 
  11  10   5       27.54      164.33     34.76 o 
  12  10   5       39.63       46.19     30.94 o 
  13  10   5      206.70      179.81     53.69 o 
  14  10   5       81.81       97.38     50.72 o 
  15  10   5       35.92       34.86     29.90 o 
  16  10   5        0.78       -0.56     25.63 o 
  17  10   5       60.68       97.66     32.54 o 
  18  10   5       16.11       20.47     36.82 o 
  19  10   5       41.63       78.34     28.72 o 
   1  11   5      295.39      289.00     53.86 o 
   2  11   5       20.18       69.80     25.62 o 
   3  11   5      458.69      500.89     81.50 o 
   4  11   5       86.90       29.00     25.83 o 
   5  11   5       88.48       31.12     33.60 o 
   6  11   5        2.71      -14.57     26.91 o 
   7  11   5       12.60       23.36     40.23 o 
   8  11   5        8.52      -23.52     23.52 o 
   9  11   5        1.84       27.20     30.33 o 
  10  11   5        9.99       27.73     31.59 o 
  11  11   5       33.21       45.12     32.22 o 
  12  11   5      208.38      195.58     40.60 o 
  13  11   5       13.46       63.67     30.73 o 
  14  11   5      262.44      254.90     42.77 o 
  15  11   5        4.11      -14.67     31.26 o 
  16  11   5       14.88       -0.72     30.24 o 
  17  11   5       13.09       65.11     39.84 o 
  18  11   5        0.02       -4.78     39.77 o 
   1  12   5        0.05       21.02     47.23 o 
   2  12   5       44.70       44.25     44.19 o 
   3  12   5       36.39       29.66     45.29 o 
   4  12   5        0.45       27.20     59.90 o 
   5  12   5       12.33       30.59     53.03 o 
   6  12   5        0.02        8.07     52.06 o 
   7  12   5        1.31      -13.62     28.16 o 
   8  12   5        1.29      -23.60     27.96 o 
   9  12   5       16.27      -27.74     27.74 o 
  10  12   5        1.05       23.24     32.64 o 
  11  12   5        3.78      -28.37     28.37 o 
  12  12   5       15.78       -1.47     32.04 o 
  13  12   5        5.00        6.12     31.50 o 
  14  12   5       49.25       63.81     36.15 o 
  15  12   5        4.11       20.23     36.69 o 
  16  12   5        5.55       17.88     42.55 o 
   1  13   5       12.07       13.49     50.01 o 
   2  13   5      108.10      100.00     51.20 o 
   3  13   5       11.55       83.87     58.96 o 
   4  13   5       34.77       34.34     55.44 o 
   5  13   5      116.28       19.73     53.90 o 
   6  13   5        0.67       14.47     55.59 o 
   7  13   5       77.52       60.92     61.43 o 
   8  13   5        3.86      -62.86     62.86 o 
   9  13   5       30.28       49.23     67.80 o 
  10  13   5       12.25      -29.75     66.46 o 
  11  13   5       26.20       13.44     68.99 o 
  12  13   5        1.83       64.02     67.94 o 
  13  13   5       69.64      110.10     74.31 o 
   1  14   5        0.14       18.03     55.38 o 
   2  14   5       11.40       84.91     67.09 o 
   3  14   5        4.58      125.03     65.96 o 
   4  14   5        0.18       78.38     64.65 o 
   5  14   5        0.84        9.21     62.27 o 
   6  14   5        1.81       25.39     64.04 o 
   7  14   5        7.92       59.89     68.62 o 
   8  14   5        0.11       25.70     77.02 o 
   9  14   5        0.70      -75.40     75.40 o 
   1  15   5       12.32       24.96     70.06 o 
   2  15   5        0.16      -34.50     70.07 o 
   3  15   5       35.01       31.91     91.88 o 
   0   0   6    10845.00    10623.56    498.37 o 
   1   0   6      704.21      867.12     27.36 o 
   2   0   6     6065.68     6547.54    174.90 o 
   3   0   6       14.49       14.40      6.96 o 
   4   0   6      637.08      798.19     27.81 o 
   5   0   6     3442.24     3100.26    102.93 o 
   6   0   6     1454.17     1320.49     41.06 o 
   7   0   6      948.13      945.69     32.37 o 
   8   0   6      951.28      836.97     30.32 o 
   9   0   6       49.37       21.42      8.20 o 
  10   0   6     4133.23     3958.95    120.84 o 
  11   0   6     1114.31      947.99     37.65 o 
  12   0   6      244.48      276.19     18.81 o 
  13   0   6        8.94       19.79     12.34 o 
  14   0   6      456.60      440.46     40.07 o 
  15   0   6      135.76       77.59     16.31 o 
  16   0   6     6432.75     6084.43    227.24 o 
  17   0   6      113.19      111.66     19.90 o 
  18   0   6     1310.94     1189.14     76.02 o 
  19   0   6       71.36      131.00     53.26 o 
  20   0   6      117.41       87.95     39.62 o 
  21   0   6       30.20        0.15     20.24 o 
  22   0   6       17.58       34.73     19.37 o 
  23   0   6       21.54       56.52     22.07 o 
  24   0   6       82.00       81.18     28.57 o 
  25   0   6        6.03      -10.43     19.28 o 
  26   0   6       15.35       46.15     41.47 o 
   0   1   6     1422.69     1554.34     44.76 o 
   1   1   6      234.96      184.03      6.84 o 
   2   1   6     3620.94     4021.56     83.42 o 
   3   1   6     1837.77     1917.66     44.00 o 
   4   1   6     1812.96     1807.21     38.63 o 
   5   1   6     2871.95     3275.14     67.08 o 
   6   1   6     2747.99     2502.67     55.02 o 
   7   1   6     1279.00     1276.60     32.69 o 
   8   1   6     1611.84     1575.72     39.22 o 
   9   1   6      659.88      478.11     17.95 o 
  10   1   6       93.93       73.44      8.29 o 
  11   1   6      490.61      465.46     17.74 o 
  12   1   6      931.70      961.53     29.66 o 
  13   1   6       26.28       18.54      8.23 o 
  14   1   6     1185.18     1174.67     35.38 o 
  15   1   6      933.17      817.59     28.23 o 
  16   1   6      571.57      553.97     40.64 o 
  17   1   6      851.08      734.54     36.55 o 
  18   1   6      928.54      882.05     57.39 o 
  19   1   6       93.56       93.53     16.34 o 
  20   1   6       65.54       70.53     14.27 o 
  21   1   6      111.18      112.99     16.44 o 
  22   1   6      122.37      122.70     16.49 o 
  23   1   6       16.19        9.89     12.87 o 
  24   1   6      155.63      152.81     37.85 o 
  25   1   6       77.06      118.95     20.54 o 
   0   2   6     5696.84     6457.46    293.51 o 
   1   2   6     4119.84     4292.47    110.56 o 
   2   2   6     3826.39     3882.54     89.05 o 
   3   2   6      151.66      188.50      8.41 o 
   4   2   6    11057.08    11109.36    223.50 o 
   5   2   6     3194.58     3385.36     72.28 o 
   6   2   6    22182.75    21784.97    520.78 o 
   7   2   6     2685.37     2796.24     67.90 o 
   8   2   6    18097.21    16957.89    379.25 o 
   9   2   6       11.41       46.35      7.74 o 
  10   2   6    11208.20    10762.74    230.67 o 
  11   2   6      533.15      528.36     19.31 o 
  12   2   6     6201.65     5483.62    122.90 o 
  13   2   6      112.92      184.13     19.64 o 
  14   2   6     1558.27     1525.89     42.01 o 
  15   2   6      895.17      741.56     26.77 o 
  16   2   6      992.42      978.61     32.30 o 
  17   2   6      111.78       91.45     12.73 o 
  18   2   6      100.17      102.77     15.69 o 
  19   2   6      408.91      395.35     22.63 o 
  20   2   6      117.12      139.36     16.73 o 
  21   2   6      249.49      307.88     21.98 o 
  22   2   6      162.77      116.78     17.02 o 
  23   2   6        1.03       -9.73     12.94 o 
  24   2   6      536.66      612.18     37.06 o 
  25   2   6       87.91      115.33     21.93 o 
   0   3   6    15521.91    14987.25    770.24 o 
   1   3   6     1655.42     1977.50     60.03 o 
   2   3   6    13993.21    14392.72    325.85 o 
   3   3   6     1913.10     2329.36     54.95 o 
   4   3   6    38804.31    37896.21    902.96 o 
   5   3   6     3219.99     4139.90     96.08 o 
   6   3   6    22635.78    22426.64    496.52 o 
   7   3   6        7.37       31.27      8.08 o 
   8   3   6     6041.54     4982.02    134.19 o 
   9   3   6       57.89       54.28     11.18 o 
  10   3   6     6579.68     6122.24    149.78 o 
  11   3   6     1733.34     1519.99     43.12 o 
  12   3   6     6004.76     5715.98    141.34 o 
  13   3   6      976.56      971.33     31.80 o 
  14   3   6     5609.22     5440.20    128.42 o 
  15   3   6       69.80       48.39     12.13 o 
  16   3   6     2574.63     2549.58     70.57 o 
  17   3   6      216.57      249.41     21.83 o 
  18   3   6     1426.67     1276.93     42.22 o 
  19   3   6      539.54      612.21     27.15 o 
  20   3   6      428.19      441.57     27.00 o 
  21   3   6      187.74      170.21     21.50 o 
  22   3   6      106.05       93.39     28.24 o 
  23   3   6        0.02       15.44     20.96 o 
  24   3   6      256.65      322.30     28.41 o 
  25   3   6       70.05       66.81     20.89 o 
   1   4   6      611.29      823.90     44.39 o 
   2   4   6    21190.16    20401.82    647.77 o 
   3   4   6       50.92       70.71     11.81 o 
   4   4   6    10863.50    10276.29    271.99 o 
   5   4   6      303.55      271.75     23.57 o 
   6   4   6     1857.35     1456.70     37.43 o 
   7   4   6       49.42       35.29      5.63 o 
   8   4   6      759.97      632.79     23.90 o 
   9   4   6     2550.76     2592.40     67.40 o 
  10   4   6     3090.41     2990.02     77.29 o 
  11   4   6     3416.03     3176.39     82.17 o 
  12   4   6      463.16      412.24     19.21 o 
  13   4   6      186.12      149.01     12.39 o 
  14   4   6     4185.78     4114.18    116.52 o 
  15   4   6      689.22      602.03     29.93 o 
  16   4   6     2155.74     2188.24     74.14 o 
  17   4   6      434.76      442.68     27.12 o 
  18   4   6     2335.51     2458.87     87.62 o 
  19   4   6       32.83       73.85     16.65 o 
  20   4   6      849.27      906.24     41.39 o 
  21   4   6      301.73      294.05     29.65 o 
  22   4   6      274.60      332.74     26.57 o 
  23   4   6       38.18       31.63     18.16 o 
  24   4   6       36.99       17.46     19.03 o 
  25   4   6       13.09       -5.20     17.64 o 
   0   5   6    14600.71    14650.37    570.25 o 
   1   5   6      163.34      145.00     14.64 o 
   2   5   6      131.59      110.45     26.81 o 
   3   5   6      955.27     1019.54     49.12 o 
   4   5   6    11023.40    11018.23    312.75 o 
   5   5   6       12.13       11.60      8.63 o 
   6   5   6     1756.41     1684.39     57.11 o 
   7   5   6      465.04      499.18     23.91 o 
   8   5   6     3608.36     3447.17    105.41 o 
   9   5   6       36.15       22.53     14.32 o 
  10   5   6       86.09       75.52     11.42 o 
  11   5   6       54.73       66.39     11.74 o 
  12   5   6     1593.79     1747.99     55.61 o 
  13   5   6        0.33        9.11     10.64 o 
  14   5   6      476.04      574.33     29.23 o 
  15   5   6     1177.66     1204.76     56.87 o 
  16   5   6     1951.42     2130.77     73.40 o 
  17   5   6        0.03        5.36     12.77 o 
  18   5   6      386.51      352.13     25.85 o 
  19   5   6       29.39       10.55     15.50 o 
  20   5   6      305.04      340.84     27.01 o 
  21   5   6       56.82       58.02     17.97 o 
  22   5   6       86.15       93.56     19.77 o 
  23   5   6        1.51       -5.73     16.93 o 
  24   5   6      131.33      163.55     30.12 o 
   0   6   6     6094.96     6075.25    249.75 o 
   1   6   6      112.45       80.71     17.72 o 
   2   6   6      917.62      992.21     35.62 o 
   3   6   6      181.56      199.62     33.32 o 
   4   6   6      434.00      378.30     19.60 o 
   5   6   6     1721.57     1549.27     50.95 o 
   6   6   6     2532.69     2357.84     67.74 o 
   7   6   6        4.45       -6.82      9.97 o 
   8   6   6     1222.67     1298.19     49.20 o 
   9   6   6      308.59      327.95     20.61 o 
  10   6   6     3787.27     3828.75    118.41 o 
  11   6   6       27.39       14.10     14.35 o 
  12   6   6       12.88       12.23     11.73 o 
  13   6   6      608.40      601.04     30.16 o 
  14   6   6      693.92      649.57     37.04 o 
  15   6   6      274.10      336.72     30.24 o 
  16   6   6       23.20        5.20     13.43 o 
  17   6   6        0.74       -3.21     14.20 o 
  18   6   6        3.72       24.97     23.83 o 
  19   6   6       88.94       91.08     18.95 o 
  20   6   6       40.97       26.74     22.96 o 
  21   6   6       11.75       -9.29     16.16 o 
  22   6   6       80.10       74.47     20.92 o 
  23   6   6        0.20        8.63     22.50 o 
   0   7   6       21.10        5.17     24.25 o 
   1   7   6      172.02      151.65     16.62 o 
   2   7   6      627.56      580.73     45.21 o 
   3   7   6      121.34      107.27     15.72 o 
   4   7   6        5.76       13.93     12.54 o 
   5   7   6      272.34      289.64     35.83 o 
   6   7   6        5.79        3.55     12.69 o 
   7   7   6      339.65      266.82     31.32 o 
   8   7   6      843.74      832.68     36.81 o 
   9   7   6       43.22       17.64     19.85 o 
  10   7   6       14.79       10.03     11.84 o 
  11   7   6      187.95      212.83     27.19 o 
  12   7   6      208.76      240.24     20.27 o 
  13   7   6        5.37       22.14     13.78 o 
  14   7   6        7.92       22.03     14.14 o 
  15   7   6       79.46       66.61     17.56 o 
  16   7   6      107.38       82.30     21.86 o 
  17   7   6       22.43       14.17     15.33 o 
  18   7   6       11.97       -1.35     15.47 o 
  19   7   6        2.53       17.11     17.30 o 
  20   7   6       45.44       32.23     18.67 o 
  21   7   6       30.75       49.79     19.59 o 
  22   7   6       38.60       26.27     20.87 o 
  23   7   6        2.80       33.14     37.31 o 
   0   8   6     2372.72     2356.98    159.27 o 
   1   8   6      414.72      430.30     44.85 o 
   2   8   6     5318.14     5369.04    188.12 o 
   3   8   6        0.69       17.61     18.87 o 
   4   8   6     1448.68     1421.15     66.31 o 
   5   8   6        4.87      -18.64     18.64 o 
   6   8   6      367.43      364.65     25.17 o 
   7   8   6        3.43       11.02     14.10 o 
   8   8   6        5.26       39.18     12.90 o 
   9   8   6      411.98      381.40     28.01 o 
  10   8   6       26.14       41.10     23.93 o 
  11   8   6       13.40        3.99     12.60 o 
  12   8   6       79.57       49.52     17.77 o 
  13   8   6       92.12       68.82     16.16 o 
  14   8   6      652.46      640.49     33.80 o 
  15   8   6       31.79       72.17     18.13 o 
  16   8   6      744.89      834.89     40.80 o 
  17   8   6      190.80      197.84     28.95 o 
  18   8   6      699.27      769.60     73.18 o 
  19   8   6       19.33       24.05     21.07 o 
  20   8   6      277.64      298.37     34.76 o 
  21   8   6       11.49       14.71     25.91 o 
  22   8   6       47.12       76.31     42.70 o 
   0   9   6     2585.37     2627.05    144.62 o 
   1   9   6       12.16        6.81     14.92 o 
   2   9   6     2582.14     2769.34    107.56 o 
   3   9   6       47.03       45.64     24.07 o 
   4   9   6     3361.12     3576.00    134.66 o 
   5   9   6      149.19       94.42     19.46 o 
   6   9   6     1440.98     1586.39     99.23 o 
   7   9   6        0.27      -21.43     21.43 o 
   8   9   6     1432.83     1600.35     82.13 o 
   9   9   6       74.17       96.00     32.15 o 
  10   9   6      720.94      788.47     77.30 o 
  11   9   6        4.94       15.37     17.08 o 
  12   9   6      809.43      892.05    105.99 o 
  13   9   6       51.33      114.15     38.32 o 
  14   9   6      485.91      568.54     42.49 o 
  15   9   6        0.03       40.40     44.41 o 
  16   9   6      420.86      379.61     59.41 o 
  17   9   6        0.23       45.07     23.32 o 
  18   9   6      220.46      298.07     33.48 o 
  19   9   6        1.79       26.51     25.63 o 
  20   9   6      198.77      278.93     38.19 o 
   0  10   6      296.89      104.77     60.66 o 
   1  10   6      411.15      380.75     61.99 o 
   2  10   6      285.15      362.23     44.91 o 
   3  10   6      373.06      359.42     59.90 o 
   4  10   6     1066.55     1159.52     85.55 o 
   5  10   6        2.33        1.14     17.39 o 
   6  10   6     1500.18     1799.36    115.65 o 
   7  10   6       76.24       39.45     39.48 o 
   8  10   6     2217.23     2572.39    233.50 o 
   9  10   6       29.45       -6.13     26.60 o 
  10  10   6     1576.43     1994.76    113.03 o 
  11  10   6       10.77       13.89     29.12 o 
  12  10   6      842.65      872.76    186.04 o 
  13  10   6       98.98      117.35     35.33 o 
  14  10   6       91.36      151.16     36.44 o 
  15  10   6       73.94       52.32     32.25 o 
  16  10   6        2.03       -6.60     26.50 o 
  17  10   6       17.60        1.18     30.65 o 
  18  10   6        5.07       36.61     32.12 o 
  19  10   6        9.08       13.19     36.63 o 
   0  11   6      180.08      177.39     42.36 o 
   1  11   6       14.30       24.08     22.08 o 
   2  11   6      366.52      441.97     67.18 o 
   3  11   6       11.45        2.38     23.20 o 
   4  11   6      260.93      309.61     44.20 o 
   5  11   6       77.18       72.43     33.73 o 
   6  11   6      407.25      605.31     59.44 o 
   7  11   6       91.50       74.32     34.38 o 
   8  11   6      284.23      286.07     77.62 o 
   9  11   6        0.65        9.32     29.73 o 
  10  11   6      315.89      340.95    127.18 o 
  11  11   6       24.29       63.10     32.63 o 
  12  11   6       83.86       97.59     47.53 o 
  13  11   6        2.32      -26.13     27.17 o 
  14  11   6      122.44      150.03     63.10 o 
  15  11   6       16.51       26.30     33.07 o 
  16  11   6       66.44       39.16     34.94 o 
  17  11   6        0.01      -23.12     31.32 o 
   0  12   6      469.68      196.90     83.12 o 
   1  12   6       63.19       36.88     45.87 o 
   2  12   6      166.58      124.23     54.87 o 
   3  12   6       10.83        6.39     46.81 o 
   4  12   6        1.52      -27.94     47.58 o 
   5  12   6       27.67       16.64     37.38 o 
   6  12   6        1.96      -18.41     27.86 o 
   7  12   6        3.10       17.58     30.97 o 
   8  12   6        9.71       -3.96     31.13 o 
   9  12   6        3.24      -14.07     29.52 o 
  10  12   6        4.47       29.13     34.08 o 
  11  12   6        0.01       22.36     40.14 o 
  12  12   6        9.56       67.06     34.81 o 
  13  12   6        6.67       24.31     35.09 o 
  14  12   6       26.76       45.16     52.55 o 
  15  12   6        1.71        2.15     36.02 o 
   0  13   6        3.77      -19.34     69.11 o 
   1  13   6        8.78       27.58     50.05 o 
   2  13   6        3.14       19.93     52.47 o 
   3  13   6        8.36       -9.53     53.35 o 
   4  13   6       11.36      -22.59     56.00 o 
   5  13   6        0.12      -27.60     54.90 o 
   6  13   6        2.65       37.41     53.04 o 
   7  13   6        0.47       25.79     62.58 o 
   8  13   6        6.85        0.14     67.90 o 
   9  13   6       20.04       46.30     67.53 o 
  10  13   6        0.51       11.06     64.95 o 
  11  13   6        6.01       35.36     71.25 o 
  12  13   6        2.71        9.50     56.09 o 
  13  13   6        0.14      -41.01     41.01 o 
   0  14   6        1.86      -13.35     74.96 o 
   1  14   6        0.75       35.03     59.20 o 
   2  14   6       15.37       12.68     60.44 o 
   3  14   6        2.74       52.61     65.00 o 
   4  14   6        2.03       11.73     64.57 o 
   5  14   6       14.66       35.37     64.10 o 
   6  14   6       18.76       35.46     65.87 o 
   7  14   6        0.56       84.71     77.63 o 
   8  14   6       53.57       20.64     77.66 o 
   9  14   6       19.34      -70.65     70.65 o 
   1   1   7     1931.94     1779.91     36.38 o 
   2   1   7     5251.97     5571.42    106.27 o 
   3   1   7      110.19       88.59      6.08 o 
   4   1   7     2547.89     2595.79     58.86 o 
   5   1   7     1351.10     1413.20     31.97 o 
   6   1   7     7679.62     7718.22    158.63 o 
   7   1   7       68.67      109.34      7.81 o 
   8   1   7       34.96       49.82      9.49 o 
   9   1   7       48.72       50.48      7.18 o 
  10   1   7      164.06      194.11     13.01 o 
  11   1   7      302.98      268.96     13.24 o 
  12   1   7     6875.55     6538.52    144.83 o 
  13   1   7        0.13        2.95      8.82 o 
  14   1   7     4466.05     4327.35    104.26 o 
  15   1   7      136.50      146.07     13.00 o 
  16   1   7     1042.59      943.99     32.00 o 
  17   1   7        0.05       11.05     12.28 o 
  18   1   7       71.51       28.87     12.22 o 
  19   1   7        0.05       -5.17     11.03 o 
  20   1   7       59.53       51.31     17.81 o 
  21   1   7        6.74        9.37     12.18 o 
  22   1   7       26.10       33.37     13.69 o 
  23   1   7        2.12      -13.16     13.16 o 
  24   1   7        1.77       -5.45     14.79 o 
  25   1   7       11.31       22.35     15.25 o 
   1   2   7     1830.88     2136.86     55.66 o 
   2   2   7      537.54      455.83     15.06 o 
   3   2   7     1521.66     1433.92     38.44 o 
   4   2   7     2710.78     2944.53     63.49 o 
   5   2   7       16.11       19.60      6.07 o 
   6   2   7       32.68       31.45      5.66 o 
   7   2   7      309.71      396.53     14.84 o 
   8   2   7     1103.76     1145.22     42.30 o 
   9   2   7       18.84       11.53      6.93 o 
  10   2   7      220.49      200.49     12.09 o 
  11   2   7      634.18      667.91     23.69 o 
  12   2   7      367.54      392.96     17.35 o 
  13   2   7      731.41      754.20     26.93 o 
  14   2   7       10.07        8.61      9.07 o 
  15   2   7       84.43       84.34     12.59 o 
  16   2   7       41.03       32.57     10.80 o 
  17   2   7       28.53        1.03     10.13 o 
  18   2   7        5.22       16.65     11.28 o 
  19   2   7        5.43       -3.83     14.63 o 
  20   2   7        3.06        3.73     11.62 o 
  21   2   7       38.98       43.17     14.00 o 
  22   2   7       86.59       86.02     16.59 o 
  23   2   7       25.22       21.31     16.65 o 
  24   2   7       53.15       50.98     19.05 o 
  25   2   7        0.76       17.42     17.60 o 
   1   3   7     3032.41     2776.75    117.12 o 
   2   3   7     3204.75     3250.02     87.43 o 
   3   3   7     1000.83     1119.80     27.93 o 
   4   3   7     7233.38     7364.41    157.07 o 
   5   3   7      538.39      495.98     16.28 o 
   6   3   7     5526.97     5555.30    127.92 o 
   7   3   7      435.59      427.15     15.42 o 
   8   3   7       84.70       48.46      7.71 o 
   9   3   7       33.15       52.29      8.47 o 
  10   3   7      901.55      957.89     30.07 o 
  11   3   7       53.05       34.97      9.92 o 
  12   3   7     1002.72      950.64     30.47 o 
  13   3   7      763.41      742.40     26.16 o 
  14   3   7       76.51      109.26     11.96 o 
  15   3   7      275.36      260.32     16.63 o 
  16   3   7     1445.68     1517.43     47.99 o 
  17   3   7       64.85       70.84     12.90 o 
  18   3   7       16.69       21.32     14.75 o 
  19   3   7       29.63       37.71     14.90 o 
  20   3   7       29.19       12.44     14.65 o 
  21   3   7        9.72        5.25     14.80 o 
  22   3   7      476.86      501.31     32.64 o 
  23   3   7        0.84       -5.81     18.62 o 
  24   3   7       58.63       48.13     21.65 o 
  25   3   7        1.30       33.04     20.84 o 
   2   4   7      419.10      433.73     22.21 o 
   3   4   7      982.78      906.29     29.67 o 
   4   4   7       58.22      100.27     14.53 o 
   5   4   7     1597.00     1502.67     39.61 o 
   6   4   7     3127.45     3279.23     78.19 o 
   7   4   7       31.91       31.79      6.32 o 
   8   4   7      839.88      955.42     38.99 o 
   9   4   7      434.18      387.77     16.66 o 
  10   4   7      101.26       90.30      9.89 o 
  11   4   7     1272.44     1255.05     42.41 o 
  12   4   7      410.32      364.14     20.47 o 
  13   4   7       28.38       53.87     12.23 o 
  14   4   7        8.40       22.18     11.59 o 
  15   4   7      281.31      314.36     28.62 o 
  16   4   7        6.62       27.27     14.91 o 
  17   4   7      124.80      174.65     24.46 o 
  18   4   7      371.14      399.64     26.51 o 
  19   4   7       44.88       59.57     16.44 o 
  20   4   7       40.58       62.39     17.27 o 
  21   4   7        2.23       22.78     16.51 o 
  22   4   7       14.74       11.77     16.35 o 
  23   4   7      120.48       94.75     21.42 o 
  24   4   7       52.57       67.08     21.84 o 
   1   5   7      103.21      118.76     17.20 o 
   2   5   7      491.78      559.62     25.49 o 
   3   5   7        6.69        3.59      9.82 o 
   4   5   7     2360.62     2438.02     72.12 o 
   5   5   7     2413.14     2465.22     73.17 o 
   6   5   7      653.65      571.93     33.72 o 
   7   5   7      147.56      101.38     12.87 o 
   8   5   7     2435.75     2336.21     72.87 o 
   9   5   7       67.85       34.59     11.58 o 
  10   5   7       36.35       30.17     11.01 o 
  11   5   7       26.17       42.43     10.69 o 
  12   5   7     1072.67     1117.88     39.99 o 
  13   5   7      492.64      449.16     23.46 o 
  14   5   7      578.83      579.55     51.43 o 
  15   5   7       88.05      140.39     22.62 o 
  16   5   7      104.76      102.28     17.33 o 
  17   5   7        5.44       11.05     14.18 o 
  18   5   7      625.97      661.84     35.46 o 
  19   5   7       92.88      130.99     19.54 o 
  20   5   7      336.66      302.64     34.78 o 
  21   5   7       40.91       21.08     16.56 o 
  22   5   7       88.39       82.27     19.04 o 
  23   5   7       37.38       22.72     17.68 o 
  24   5   7       21.73       10.75     18.77 o 
   1   6   7       33.64       55.76     11.88 o 
   2   6   7     1230.30     1245.98     52.84 o 
   3   6   7      196.77      190.03     31.90 o 
   4   6   7      152.39      163.01     31.72 o 
   5   6   7        7.43       20.75     14.89 o 
   6   6   7      358.43      375.48     25.12 o 
   7   6   7      315.44      327.39     20.39 o 
   8   6   7      877.22     1017.76     78.30 o 
   9   6   7       15.08       20.90     11.99 o 
  10   6   7      124.88      138.32     20.21 o 
  11   6   7      162.49      141.28     16.31 o 
  12   6   7       77.98       68.78     14.62 o 
  13   6   7        1.45        3.25     12.45 o 
  14   6   7        2.40       19.47     13.89 o 
  15   6   7        6.39      -12.76     12.76 o 
  16   6   7       29.17       51.05     16.22 o 
  17   6   7        0.31        1.99     14.60 o 
  18   6   7      461.40      480.05     30.92 o 
  19   6   7       17.40       20.13     18.89 o 
  20   6   7       47.94       34.76     17.67 o 
  21   6   7        3.65        5.78     16.99 o 
  22   6   7        0.00      -16.50     16.50 o 
  23   6   7       40.95       62.03     20.32 o 
   1   7   7      131.60      110.31     27.56 o 
   2   7   7      738.84      678.59     46.77 o 
   3   7   7      442.96      297.90     43.60 o 
   4   7   7     2037.46     1972.45     74.42 o 
   5   7   7      240.57      251.96     22.50 o 
   6   7   7      142.10      127.30     19.75 o 
   7   7   7      387.97      409.98     23.58 o 
   8   7   7      241.69      204.52     31.08 o 
   9   7   7       53.96       58.92     14.24 o 
  10   7   7      130.08      121.54     29.48 o 
  11   7   7      542.16      484.54     52.82 o 
  12   7   7       41.93       73.24     15.62 o 
  13   7   7       20.04        0.80     13.40 o 
  14   7   7        0.58       26.98     14.68 o 
  15   7   7        6.00        8.17     14.31 o 
  16   7   7       11.78        4.14     15.09 o 
  17   7   7       35.29       17.74     16.16 o 
  18   7   7       49.51       17.70     17.82 o 
  19   7   7        0.02        5.58     16.66 o 
  20   7   7       80.75      112.33     32.84 o 
  21   7   7        0.00       10.83     18.34 o 
  22   7   7      321.05      334.06     29.94 o 
   1   8   7      409.81      383.21     27.14 o 
   2   8   7      523.22      696.58     62.93 o 
   3   8   7       89.95      109.81     16.97 o 
   4   8   7      535.22      550.22     45.40 o 
   5   8   7      118.27      121.79     30.32 o 
   6   8   7       69.53       70.49     16.98 o 
   7   8   7      458.05      416.97     46.15 o 
   8   8   7       98.49      148.08     20.51 o 
   9   8   7       14.87       37.24     21.78 o 
  10   8   7      212.14      228.23     20.73 o 
  11   8   7        6.97       11.05     13.74 o 
  12   8   7      266.54      326.16     31.75 o 
  13   8   7       23.68       44.64     16.43 o 
  14   8   7      341.30      388.81     27.49 o 
  15   8   7       33.34       63.06     19.43 o 
  16   8   7       27.10       -6.67     24.81 o 
  17   8   7        5.15       70.85     19.58 o 
  18   8   7        0.37       15.99     19.08 o 
  19   8   7        9.82       25.11     28.88 o 
  20   8   7        4.59       18.99     35.31 o 
  21   8   7        0.05       23.62     24.46 o 
   1   9   7        0.03       72.25     16.77 o 
   2   9   7        0.00       19.13     22.38 o 
   3   9   7       40.53       45.05     21.26 o 
   4   9   7       34.66       37.16     19.99 o 
   5   9   7       65.35       90.20     18.78 o 
   6   9   7      425.17      476.11     59.95 o 
   7   9   7        4.55       39.37     29.75 o 
   8   9   7      284.67      351.27     41.12 o 
   9   9   7        0.15       -9.73     16.92 o 
  10   9   7       94.38      182.99     23.67 o 
  11   9   7       41.41       46.11     19.32 o 
  12   9   7      526.95      682.00     51.12 o 
  13   9   7        0.39       26.28     20.38 o 
  14   9   7      486.58      553.61     90.23 o 
  15   9   7        0.35       39.44     40.69 o 
  16   9   7       17.39       48.89     23.87 o 
  17   9   7       60.74       76.18     25.10 o 
  18   9   7      124.27      120.52     27.69 o 
  19   9   7        0.01      -22.44     22.44 o 
  20   9   7       73.94      112.35     32.08 o 
   1  10   7       48.43       52.94     16.94 o 
   2  10   7       46.31       52.40     17.60 o 
   3  10   7       62.72       65.07     18.11 o 
   4  10   7        6.24       -6.96     20.76 o 
   5  10   7       35.89       46.52     18.35 o 
   6  10   7      292.85      259.44     51.64 o 
   7  10   7       37.26       65.48     21.43 o 
   8  10   7      320.78      361.12     52.76 o 
   9  10   7       62.59      157.69     34.30 o 
  10  10   7       42.11       98.17     40.75 o 
  11  10   7        2.05      112.41     32.95 o 
  12  10   7      109.69      137.94     42.74 o 
  13  10   7      117.80      165.01     64.28 o 
  14  10   7       54.46       31.64     31.45 o 
  15  10   7        0.87      -17.55     30.86 o 
  16  10   7       14.92       60.57     33.42 o 
  17  10   7       15.75       37.55     31.54 o 
  18  10   7       55.51       71.18     34.51 o 
  19  10   7        9.08       14.49     39.16 o 
   1  11   7       21.52       45.42     19.11 o 
   2  11   7      361.76      349.83     53.25 o 
   3  11   7       22.54       34.53     19.92 o 
   4  11   7      321.12      253.90     73.27 o 
   5  11   7       13.37        4.69     27.06 o 
   6  11   7        1.85       18.82     26.80 o 
   7  11   7       11.63       54.96     44.81 o 
   8  11   7       19.41       17.36     42.41 o 
   9  11   7       10.03       46.76     30.39 o 
  10  11   7      105.75       84.50     34.94 o 
  11  11   7        6.83       -0.88     29.28 o 
  12  11   7       47.72      104.83     35.54 o 
  13  11   7       19.44       66.26     33.82 o 
  14  11   7       56.70       72.12     33.85 o 
  15  11   7       14.57      -12.11     31.83 o 
  16  11   7       28.54       80.49     37.78 o 
  17  11   7       14.43      -32.03     32.03 o 
   1  12   7        2.10       85.09     44.88 o 
   2  12   7       95.34       72.34     51.12 o 
   3  12   7        0.01      -27.21     27.21 o 
   4  12   7       62.57       20.63     30.10 o 
   5  12   7        4.71      -18.89     27.00 o 
   6  12   7        1.15       37.06     30.59 o 
   7  12   7        0.22        7.49     31.21 o 
   8  12   7       45.27       59.29     34.95 o 
   9  12   7        1.76      -16.13     32.72 o 
  10  12   7       26.72       18.21     32.86 o 
  11  12   7        2.33      -28.51     30.34 o 
  12  12   7        0.12      -32.20     32.20 o 
  13  12   7       14.06       13.51     36.02 o 
  14  12   7        0.86       12.15     31.79 o 
  15  12   7        0.18       46.85     57.16 o 
   1  13   7       81.34       57.81     58.62 o 
   2  13   7        0.71        4.09     53.25 o 
   3  13   7       63.43       36.53     55.92 o 
   4  13   7       48.13       21.93     57.05 o 
   5  13   7        4.81       38.41     56.33 o 
   6  13   7       80.22       68.03     65.64 o 
   7  13   7        9.36      -39.96     62.25 o 
   8  13   7       41.19       -5.34     67.30 o 
   9  13   7        3.40       14.50     34.06 o 
  10  13   7        3.51       34.82     36.61 o 
  11  13   7        0.82        2.81     36.30 o 
  12  13   7       40.54       35.08     36.96 o 
   1  14   7        0.11       -3.20     67.73 o 
   2  14   7        4.30       35.20     66.06 o 
   3  14   7        1.68       18.67     67.95 o 
   4  14   7        0.00        1.68     69.22 o 
   5  14   7        0.69       51.20     67.33 o 
   6  14   7        5.07        9.98     69.19 o 
   7  14   7        0.28      -15.30     74.73 o 
   8  14   7        5.03        5.96     79.30 o 
   0   0   8     6804.09     7449.07    328.77 o 
   1   0   8     4574.08     4333.49    118.60 o 
   2   0   8     3642.77     3854.46    106.01 o 
   3   0   8     3008.98     2603.00     73.41 o 
   4   0   8      610.87      636.20     22.82 o 
   5   0   8       93.03      112.20      9.65 o 
   6   0   8     1654.91     1810.65     64.82 o 
   7   0   8      766.09      619.69     28.66 o 
   8   0   8     2800.59     3129.53    107.48 o 
   9   0   8      165.04      189.71     15.94 o 
  10   0   8     7850.27     6774.76    199.92 o 
  11   0   8      997.75      848.37     36.07 o 
  12   0   8     2144.39     2094.43     71.76 o 
  13   0   8       41.89       55.59     13.09 o 
  14   0   8      480.77      498.87     30.62 o 
  15   0   8     2260.79     2314.06     87.51 o 
  16   0   8      369.70      356.91     27.87 o 
  17   0   8      876.41      855.70     87.87 o 
  18   0   8       24.08       29.87     15.99 o 
  19   0   8      143.47      138.54     21.38 o 
  20   0   8       50.36       42.22     20.35 o 
  21   0   8        2.65      -17.10     17.10 o 
  22   0   8       22.20        3.15     18.27 o 
  23   0   8       59.24       91.60     53.55 o 
  24   0   8        1.95      -14.22     27.77 o 
  25   0   8      143.86      135.48     28.82 o 
   0   1   8    24323.97    28211.08    738.69 o 
   1   1   8     4736.74     4679.37     93.83 o 
   2   1   8        4.29       17.51      4.76 o 
   3   1   8     2510.33     2387.57     50.07 o 
   4   1   8    12152.41    12724.41    284.19 o 
   5   1   8     1766.29     1663.66     39.94 o 
   6   1   8     6853.19     7304.85    152.34 o 
   7   1   8     8270.71     8017.41    165.64 o 
   8   1   8     2482.57     2326.45     55.81 o 
   9   1   8      680.85      657.21     29.42 o 
  10   1   8     1260.44     1176.26     36.70 o 
  11   1   8     1649.23     1601.73     41.90 o 
  12   1   8       27.00       55.22      9.27 o 
  13   1   8      843.95      811.53     26.83 o 
  14   1   8      466.83      420.72     19.62 o 
  15   1   8      498.06      587.18     23.38 o 
  16   1   8     2158.15     1993.05     61.79 o 
  17   1   8     1633.53     1609.39     51.64 o 
  18   1   8        7.26        4.07     11.93 o 
  19   1   8      190.89      227.59     18.21 o 
  20   1   8       60.08       74.80     13.90 o 
  21   1   8       52.98       35.62     13.37 o 
  22   1   8       11.01       20.09     12.81 o 
  23   1   8       84.31       62.62     15.58 o 
  24   1   8      133.82      149.44     29.47 o 
  25   1   8      267.32      274.77     26.97 o 
   0   2   8     3128.99     3464.84    138.54 o 
   1   2   8     2853.48     2881.30     66.83 o 
   2   2   8      183.11      164.18     10.89 o 
   3   2   8     6787.37     6984.05    158.23 o 
   4   2   8     8760.24     8741.96    197.17 o 
   5   2   8     7787.77     7627.52    156.99 o 
   6   2   8    16239.37    15647.56    315.81 o 
   7   2   8    10076.88    10206.72    208.97 o 
   8   2   8     7154.67     7045.14    153.98 o 
   9   2   8     6520.61     6411.83    147.10 o 
  10   2   8     1341.34     1270.29     39.32 o 
  11   2   8     2843.31     2681.14     64.91 o 
  12   2   8      228.06      211.28     14.00 o 
  13   2   8     2877.08     2676.71     71.81 o 
  14   2   8     2823.43     2590.39     70.35 o 
  15   2   8     2087.51     2105.34     56.98 o 
  16   2   8      710.92      706.41     35.81 o 
  17   2   8      465.99      521.79     27.06 o 
  18   2   8       40.34       43.08     15.19 o 
  19   2   8      265.03      305.66     22.24 o 
  20   2   8      207.84      228.03     19.33 o 
  21   2   8       56.37       52.61     19.09 o 
  22   2   8       43.74       28.55     16.21 o 
  23   2   8      136.25      151.56     22.42 o 
  24   2   8      337.13      311.50     27.29 o 
  25   2   8      229.53      225.63     29.30 o 
   0   3   8        4.27       29.94      8.18 o 
   1   3   8     3144.39     3098.45     73.79 o 
   2   3   8      921.44      759.58     30.01 o 
   3   3   8     2637.05     2663.87     61.70 o 
   4   3   8    15107.56    13630.93    263.57 o 
   5   3   8    12879.64    13142.78    265.66 o 
   6   3   8    10800.87     9522.59    195.22 o 
   7   3   8     2768.12     2762.04     62.11 o 
   8   3   8     3586.11     2993.25     73.93 o 
   9   3   8     1951.07     1916.54     50.47 o 
  10   3   8      326.88      296.65     15.02 o 
  11   3   8     1287.01     1162.90     32.25 o 
  12   3   8      309.87      365.30     30.63 o 
  13   3   8     1837.70     1805.07     51.75 o 
  14   3   8     1715.42     1669.22     49.31 o 
  15   3   8      906.56      964.93     45.15 o 
  16   3   8     1049.26     1035.46     40.39 o 
  17   3   8      807.92      869.85     39.43 o 
  18   3   8       38.10       62.14     16.77 o 
  19   3   8      413.22      429.13     38.33 o 
  20   3   8        8.94       13.12     15.66 o 
  21   3   8       48.40       67.88     17.98 o 
  22   3   8       32.49       20.65     17.66 o 
  23   3   8      147.81      169.89     25.08 o 
  24   3   8      247.65      238.72     28.89 o 
   0   4   8    12075.71    11940.56    766.70 o 
   1   4   8     7561.68     7705.05    262.01 o 
   2   4   8     4009.13     3933.67     97.54 o 
   3   4   8     4348.90     4131.70     87.41 o 
   4   4   8    16794.72    16494.16    345.97 o 
   5   4   8     6391.76     5766.52    120.27 o 
   6   4   8     2154.04     1939.48     49.10 o 
   7   4   8      865.64      859.23     27.38 o 
   8   4   8      367.38      440.57     18.59 o 
   9   4   8     2014.73     2125.10     64.55 o 
  10   4   8     1137.09     1057.90     48.23 o 
  11   4   8      471.93      372.92     20.51 o 
  12   4   8      210.14      206.79     16.57 o 
  13   4   8     1377.61     1589.94     52.78 o 
  14   4   8     2429.20     2394.49     79.04 o 
  15   4   8     1156.50     1246.25     62.10 o 
  16   4   8     4558.25     4610.95    141.62 o 
  17   4   8     1162.03     1171.11     52.05 o 
  18   4   8      874.05      917.51     41.70 o 
  19   4   8      810.71      837.07     70.57 o 
  20   4   8       46.46       29.02     17.02 o 
  21   4   8      340.10      329.30     30.33 o 
  22   4   8        0.35      -13.04     16.45 o 
  23   4   8       97.17      114.33     23.99 o 
  24   4   8       34.76       57.05     21.78 o 
   0   5   8     3767.19     3769.77    158.96 o 
   1   5   8     3415.72     3642.95    116.82 o 
   2   5   8     2323.30     2125.79     70.20 o 
   3   5   8     2488.00     2377.84     65.22 o 
   4   5   8      482.91      539.06     24.42 o 
   5   5   8     2911.11     2781.99    106.30 o 
   6   5   8     5128.71     4907.83    133.78 o 
   7   5   8     3600.48     3461.67     98.86 o 
   8   5   8      131.32      146.01     21.10 o 
   9   5   8      377.17      354.59     19.73 o 
  10   5   8       15.21       20.17     10.81 o 
  11   5   8     1152.55     1305.28     46.68 o 
  12   5   8      131.70      153.75     15.72 o 
  13   5   8      330.21      386.49     23.34 o 
  14   5   8     2046.81     2071.29     66.35 o 
  15   5   8     2343.72     2401.16     85.75 o 
  16   5   8      166.76      180.02     21.31 o 
  17   5   8      672.97      616.64     33.35 o 
  18   5   8      224.87      219.79     22.76 o 
  19   5   8      352.60      431.28     29.74 o 
  20   5   8       11.92       24.94     16.81 o 
  21   5   8        8.93       23.56     17.70 o 
  22   5   8       21.20       32.13     17.93 o 
  23   5   8       97.41      137.68     22.70 o 
   0   6   8     2728.49     2386.02    126.52 o 
   1   6   8       13.69       13.56     11.18 o 
   2   6   8     5455.75     5125.05    175.84 o 
   3   6   8       59.05       48.80     12.75 o 
   4   6   8      370.81      401.54     27.47 o 
   5   6   8     1373.64     1387.76     43.59 o 
   6   6   8        1.49       -2.44     15.17 o 
   7   6   8     1458.48     1605.50     65.70 o 
   8   6   8      609.73      652.76     36.34 o 
   9   6   8     2417.50     2189.97     77.27 o 
  10   6   8      172.85      161.60     16.91 o 
  11   6   8       88.43      122.33     16.14 o 
  12   6   8      279.90      252.60     20.91 o 
  13   6   8      169.88      217.29     20.69 o 
  14   6   8      363.35      394.62     23.87 o 
  15   6   8       30.87       63.62     16.51 o 
  16   6   8       45.53       64.00     17.96 o 
  17   6   8      119.58      120.00     19.71 o 
  18   6   8      291.93      289.01     35.71 o 
  19   6   8       29.33       32.23     16.97 o 
  20   6   8       52.35       75.10     19.52 o 
  21   6   8       18.24        8.95     17.64 o 
  22   6   8       14.30       14.04     18.83 o 
  23   6   8       38.31       79.23     21.11 o 
   0   7   8     3203.73     3373.95    173.44 o 
   1   7   8      569.15      476.13     33.26 o 
   2   7   8        2.72        2.05     15.24 o 
   3   7   8      157.97      256.71     48.57 o 
   4   7   8      328.12      275.33     39.62 o 
   5   7   8       14.56      -12.75     12.75 o 
   6   7   8      809.32      860.15     55.23 o 
   7   7   8      605.39      640.01     31.42 o 
   8   7   8      305.45      285.05     28.30 o 
   9   7   8      307.80      362.71     23.63 o 
  10   7   8      234.08      188.76     19.18 o 
  11   7   8      260.37      242.89     32.49 o 
  12   7   8      114.37      115.74     17.64 o 
  13   7   8       25.39       13.79     14.45 o 
  14   7   8      261.64      238.31     36.30 o 
  15   7   8      142.70      127.63     19.78 o 
  16   7   8        7.61      -11.28     24.84 o 
  17   7   8       34.09       36.98     17.84 o 
  18   7   8        2.51      -14.52     17.22 o 
  19   7   8       16.59       14.35     16.49 o 
  20   7   8       36.85       28.92     18.50 o 
  21   7   8       22.28        9.06     25.84 o 
  22   7   8        9.23       34.37     19.70 o 
   0   8   8     1997.66     1801.02    105.72 o 
   1   8   8      758.76      795.13     52.86 o 
   2   8   8      605.93      599.53     60.15 o 
   3   8   8     2162.63     2299.32     91.69 o 
   4   8   8      519.76      589.51     50.09 o 
   5   8   8      732.44      677.28     43.57 o 
   6   8   8        1.00        0.31     25.50 o 
   7   8   8       93.41       73.77     17.54 o 
   8   8   8      150.58      126.73     33.62 o 
   9   8   8      128.82       93.51     20.13 o 
  10   8   8      268.95      294.23     27.69 o 
  11   8   8       46.08      106.34     20.87 o 
  12   8   8       89.31       54.08     16.54 o 
  13   8   8      279.24      307.59     26.59 o 
  14   8   8      107.76      117.59     19.78 o 
  15   8   8      495.49      473.62     53.90 o 
  16   8   8      578.24      647.07     73.03 o 
  17   8   8      532.06      476.63     81.87 o 
  18   8   8      275.80      354.55     30.03 o 
  19   8   8      141.92      150.56     28.32 o 
  20   8   8       50.91       57.92     26.42 o 
  21   8   8       71.21       99.85     28.65 o 
   0   9   8     1900.91     1827.65    110.57 o 
   1   9   8      912.18      775.05     43.71 o 
   2   9   8      754.87      738.39     42.59 o 
   3   9   8     1180.44     1227.61     94.23 o 
   4   9   8      834.27      892.47     49.32 o 
   5   9   8      723.60      725.51     43.19 o 
   6   9   8      852.07      910.80     73.75 o 
   7   9   8      492.44      481.20     61.93 o 
   8   9   8      493.84      510.88     54.36 o 
   9   9   8      431.48      469.58     34.06 o 
  10   9   8      103.23       74.70     21.15 o 
  11   9   8      394.13      373.73     38.03 o 
  12   9   8      121.56      154.70     25.84 o 
  13   9   8      233.17      461.50     74.52 o 
  14   9   8      165.52      179.79     28.77 o 
  15   9   8      149.64      162.84     31.06 o 
  16   9   8      183.30      212.79     30.45 o 
  17   9   8      112.47      137.06     39.63 o 
  18   9   8      119.27      116.80     40.14 o 
  19   9   8      133.57      141.18     41.43 o 
  20   9   8        9.80       -1.54     39.77 o 
   0  10   8      117.74       54.95     37.88 o 
   1  10   8      251.97      238.56     47.53 o 
   2  10   8       61.29       31.93     16.74 o 
   3  10   8      656.11      614.87     40.17 o 
   4  10   8      407.36      459.19     37.18 o 
   5  10   8      229.18      199.99     38.13 o 
   6  10   8      912.04      958.32     53.64 o 
   7  10   8      255.48      257.61     27.95 o 
   8  10   8      951.85     1022.96     86.60 o 
   9  10   8      663.07      671.04     52.68 o 
  10  10   8      771.31      812.50     49.00 o 
  11  10   8      543.04      616.52     62.11 o 
  12  10   8      289.77      319.24     62.66 o 
  13  10   8      163.52      295.40     59.01 o 
  14  10   8       42.56       54.66     30.87 o 
  15  10   8       56.93       67.55     35.32 o 
  16  10   8        0.47       -9.56     44.41 o 
  17  10   8        4.62       21.11     37.60 o 
  18  10   8       10.79       29.46     49.33 o 
   0  11   8       58.13       12.78     25.52 o 
   1  11   8       59.78      114.07     27.84 o 
   2  11   8       53.16       96.25     21.62 o 
   3  11   8       91.60       98.01     22.23 o 
   4  11   8       34.08       45.48     29.27 o 
   5  11   8      207.13      186.98     26.24 o 
   6  11   8       88.97      101.43     34.03 o 
   7  11   8      325.06      352.66     59.51 o 
   8  11   8       49.01      -30.35     30.35 o 
   9  11   8      183.16      217.56     40.89 o 
  10  11   8       91.78       53.84     39.64 o 
  11  11   8       84.71       63.17     33.95 o 
  12  11   8       59.67       98.43     38.43 o 
  13  11   8       59.68       15.46     42.52 o 
  14  11   8       12.04       38.66     35.78 o 
  15  11   8       64.99       23.50     33.54 o 
  16  11   8       13.24      -15.19     31.74 o 
   0  12   8      140.73       65.16     46.25 o 
   1  12   8      391.98      269.78    101.80 o 
   2  12   8       98.14       37.65     29.06 o 
   3  12   8       85.31       61.63     31.39 o 
   4  12   8       11.58       25.16     29.00 o 
   5  12   8        0.65       10.50     31.91 o 
   6  12   8       51.72       36.33     32.46 o 
   7  12   8        1.65       14.85     31.75 o 
   8  12   8      120.10       94.32     37.47 o 
   9  12   8       31.65       64.62     45.39 o 
  10  12   8       14.96        8.48     35.15 o 
  11  12   8       28.02       -6.00     30.62 o 
  12  12   8        1.69        9.94     35.36 o 
  13  12   8       15.81       34.10     36.27 o 
  14  12   8        3.95        1.88     35.14 o 
   0  13   8        8.38       24.67     86.02 o 
   1  13   8       77.00       64.45     61.68 o 
   2  13   8       22.14        7.38     55.37 o 
   3  13   8        3.56      -21.56     54.44 o 
   4  13   8       17.21       45.04     60.42 o 
   5  13   8        2.75        6.61     56.64 o 
   6  13   8       52.37       46.03     79.67 o 
   7  13   8        1.40      -12.06     33.77 o 
   8  13   8        8.18       -7.23     35.90 o 
   9  13   8        3.99       17.16     36.32 o 
  10  13   8        8.53        2.76     36.11 o 
  11  13   8        2.57        9.61     42.48 o 
   0  14   8       16.54       63.98     94.81 o 
   1  14   8        2.11        8.65     65.75 o 
   2  14   8       18.81       78.57     75.99 o 
   3  14   8        0.47       84.06     74.73 o 
   4  14   8       17.69       35.63     67.19 o 
   5  14   8        9.20       53.67     64.56 o 
   6  14   8        0.09      -61.07     71.15 o 
   7  14   8       29.91       85.57     81.72 o 
   1   1   9     1649.70     1859.73     38.91 o 
   2   1   9      105.27       93.71      6.40 o 
   3   1   9      522.32      549.70     15.05 o 
   4   1   9      679.82      824.18     20.97 o 
   5   1   9    10277.93    10728.54    248.00 o 
   6   1   9      310.50      227.54     11.20 o 
   7   1   9     2452.27     2580.74     63.94 o 
   8   1   9       90.20       84.40      8.59 o 
   9   1   9       95.57       74.60      8.93 o 
  10   1   9     1338.46     1231.15     35.76 o 
  11   1   9     1715.38     1601.22     44.10 o 
  12   1   9     2003.00     1966.31     52.69 o 
  13   1   9     3888.15     3818.70     89.20 o 
  14   1   9       80.67       78.38     11.30 o 
  15   1   9      942.42      867.69     40.03 o 
  16   1   9      236.82      240.25     16.71 o 
  17   1   9       25.96       26.09     11.88 o 
  18   1   9        1.61      -15.54     16.46 o 
  19   1   9      240.62      205.40     23.44 o 
  20   1   9        0.24      -11.70     11.70 o 
  21   1   9       56.15       47.62     14.07 o 
  22   1   9       57.32       40.78     15.52 o 
  23   1   9        4.85      -11.21     15.82 o 
  24   1   9        0.46      -16.63     16.63 o 
  25   1   9        0.04       -0.68     24.47 o 
   1   2   9      755.65      711.35     20.13 o 
   2   2   9     1231.93     1226.13     30.12 o 
   3   2   9     2198.82     2135.91     53.06 o 
   4   2   9       11.53       26.32      8.54 o 
   5   2   9       31.98       31.84      6.98 o 
   6   2   9      115.27      145.96      9.66 o 
   7   2   9      114.68      172.29     10.08 o 
   8   2   9       13.38        9.88      7.16 o 
   9   2   9       24.45       35.60      8.12 o 
  10   2   9      446.51      390.91     19.97 o 
  11   2   9       12.66       23.62      8.65 o 
  12   2   9      312.65      262.55     18.30 o 
  13   2   9      262.89      249.68     15.62 o 
  14   2   9      107.48       98.04     12.90 o 
  15   2   9       16.56       26.98     11.79 o 
  16   2   9      130.18      157.33     14.43 o 
  17   2   9      147.28      159.80     15.14 o 
  18   2   9      350.49      358.19     20.31 o 
  19   2   9        0.85      -13.10     13.10 o 
  20   2   9       17.02       33.34     15.89 o 
  21   2   9        9.20        9.29     18.05 o 
  22   2   9       37.89       59.01     18.32 o 
  23   2   9       29.60       10.16     18.85 o 
  24   2   9        8.25       13.94     19.22 o 
   1   3   9     3375.66     3087.41     74.37 o 
   2   3   9       42.01       33.56      9.29 o 
   3   3   9     1630.70     1800.78     46.10 o 
   4   3   9      589.73      679.58     34.05 o 
   5   3   9     1516.65     1531.56     37.44 o 
   6   3   9      894.73      980.33     26.64 o 
   7   3   9      834.35      912.90     25.56 o 
   8   3   9       16.20       40.31     10.36 o 
   9   3   9       32.75       23.59      7.84 o 
  10   3   9       61.47       45.70      9.03 o 
  11   3   9      498.18      521.45     20.31 o 
  12   3   9       16.38       26.96      9.05 o 
  13   3   9       54.82       64.02     14.02 o 
  14   3   9      617.82      635.82     29.26 o 
  15   3   9     1153.61     1142.10     43.32 o 
  16   3   9        1.38      -13.15     13.48 o 
  17   3   9      128.90      117.37     24.86 o 
  18   3   9        0.86       16.73     14.84 o 
  19   3   9      221.86      222.27     22.37 o 
  20   3   9      232.42      243.98     23.92 o 
  21   3   9      316.66      342.07     26.52 o 
  22   3   9       99.69       91.86     20.58 o 
  23   3   9      130.49      118.95     23.07 o 
  24   3   9       39.22       35.61     20.09 o 
   1   4   9       81.21       94.30     10.32 o 
   2   4   9      147.36      143.93      9.51 o 
   3   4   9     2457.44     2539.42     59.92 o 
   4   4   9      145.27      181.04     11.45 o 
   5   4   9      988.59      979.13     37.57 o 
   6   4   9       99.36      111.16     10.79 o 
   7   4   9      865.47     1026.04     33.19 o 
   8   4   9      779.08      668.03     28.88 o 
   9   4   9      588.30      601.44     28.50 o 
  10   4   9       70.07       54.03     15.41 o 
  11   4   9     1144.10     1067.06     38.63 o 
  12   4   9      238.13      220.03     23.37 o 
  13   4   9      132.39      112.04     13.59 o 
  14   4   9        0.82       16.18     11.40 o 
  15   4   9      274.73      293.06     21.56 o 
  16   4   9      332.69      391.91     24.62 o 
  17   4   9      324.39      304.65     24.40 o 
  18   4   9       49.22       76.97     15.82 o 
  19   4   9       27.43       27.50     14.56 o 
  20   4   9      117.73      124.09     23.85 o 
  21   4   9       18.70       25.72     17.62 o 
  22   4   9       10.95       31.09     18.30 o 
  23   4   9       97.61      125.06     24.77 o 
  24   4   9       14.33        8.51     19.75 o 
   1   5   9     1261.27     1326.08     48.24 o 
   2   5   9     1436.14     1338.59     63.79 o 
   3   5   9      966.83     1001.83     33.83 o 
   4   5   9      170.63      127.41     15.76 o 
   5   5   9      148.21      111.08     11.50 o 
   6   5   9      648.45      744.09     28.27 o 
   7   5   9     2426.50     2360.87     70.78 o 
   8   5   9      665.66      687.37     28.58 o 
   9   5   9      180.85      188.68     21.99 o 
  10   5   9      152.21      124.04     12.46 o 
  11   5   9      668.61      649.54     28.66 o 
  12   5   9      193.21      144.82     16.23 o 
  13   5   9     1225.03     1304.24     48.31 o 
  14   5   9        3.03       79.88     21.73 o 
  15   5   9       19.61       41.62     14.99 o 
  16   5   9        4.99       11.73     17.27 o 
  17   5   9       63.38       71.46     17.70 o 
  18   5   9      339.85      297.44     25.66 o 
  19   5   9      175.70      163.80     21.87 o 
  20   5   9      115.58      122.64     21.27 o 
  21   5   9        6.89      -15.35     15.35 o 
  22   5   9       52.55       73.64     18.39 o 
  23   5   9        8.29       17.23     18.40 o 
   1   6   9      491.70      375.28     25.82 o 
   2   6   9        1.90       26.77     12.48 o 
   3   6   9      480.20      460.64     27.74 o 
   4   6   9       76.53      130.94     18.01 o 
   5   6   9       50.46       37.90     11.58 o 
   6   6   9      400.08      557.16     30.26 o 
   7   6   9     1132.52     1037.99     41.30 o 
   8   6   9      161.85      134.63     13.66 o 
   9   6   9      608.15      622.05     30.63 o 
  10   6   9        6.34       -6.59     15.63 o 
  11   6   9      273.79      322.45     23.06 o 
  12   6   9        4.86       32.63     13.51 o 
  13   6   9      396.25      366.57     44.97 o 
  14   6   9       42.57       40.84     17.03 o 
  15   6   9        3.89       20.51     15.75 o 
  16   6   9        3.76       11.27     15.57 o 
  17   6   9      569.86      529.94     43.26 o 
  18   6   9        0.68       53.88     19.99 o 
  19   6   9      149.74      194.67     26.80 o 
  20   6   9        2.38       23.49     17.37 o 
  21   6   9        1.56      -16.94     16.94 o 
  22   6   9        7.12       15.87     20.17 o 
   1   7   9      170.21      197.23     21.04 o 
   2   7   9      890.01      862.59     42.12 o 
   3   7   9     3294.25     3174.14    189.17 o 
   4   7   9     1260.24     1112.21     52.74 o 
   5   7   9      165.58      144.53     32.38 o 
   6   7   9       60.03       84.61     27.06 o 
   7   7   9       40.82       32.31     16.94 o 
   8   7   9        0.49       14.67     14.73 o 
   9   7   9      697.79      702.83     40.32 o 
  10   7   9       29.83       30.12     17.97 o 
  11   7   9       18.28       -6.32     20.07 o 
  12   7   9       20.12       58.69     16.09 o 
  13   7   9        0.85       -9.44     14.30 o 
  14   7   9       19.84       15.88     16.07 o 
  15   7   9        9.65       25.92     16.56 o 
  16   7   9        7.28       -5.08     16.89 o 
  17   7   9      229.20      257.02     39.48 o 
  18   7   9       52.46       60.08     23.63 o 
  19   7   9        0.02       -6.14     20.40 o 
  20   7   9       24.08        1.95     19.56 o 
  21   7   9      134.07      134.57     29.65 o 
   1   8   9      136.71      113.50     25.57 o 
   2   8   9      125.65      120.07     23.32 o 
   3   8   9      179.45      139.64     41.61 o 
   4   8   9      298.70      327.72     71.38 o 
   5   8   9       71.30       70.68     24.60 o 
   6   8   9       12.57       23.30     15.35 o 
   7   8   9       70.32       60.93     18.50 o 
   8   8   9        0.60       -3.53     17.38 o 
   9   8   9       22.55       11.41     23.05 o 
  10   8   9      173.74      163.40     27.10 o 
  11   8   9       62.78       24.27     18.12 o 
  12   8   9      149.16      168.96     36.47 o 
  13   8   9      400.18      436.34     57.67 o 
  14   8   9        0.01       50.91     22.33 o 
  15   8   9       40.24       42.86     18.99 o 
  16   8   9        4.98       79.56     20.58 o 
  17   8   9       86.93      112.38     29.42 o 
  18   8   9       19.32       39.85     23.36 o 
  19   8   9       32.03       57.52     29.28 o 
  20   8   9        9.70       30.50     21.02 o 
   1   9   9       51.39       32.69     16.82 o 
   2   9   9        6.55       46.93     16.66 o 
   3   9   9      218.95      153.98     40.97 o 
   4   9   9       86.40      183.48     39.34 o 
   5   9   9      125.71      121.83     20.92 o 
   6   9   9      192.73      217.03     37.57 o 
   7   9   9      913.77      882.66     47.91 o 
   8   9   9        3.13       42.46     18.87 o 
   9   9   9      230.27      244.28     26.75 o 
  10   9   9       52.31       68.50     22.69 o 
  11   9   9      229.79      198.58     34.89 o 
  12   9   9      160.89      196.51     31.12 o 
  13   9   9      504.59      540.67     51.38 o 
  14   9   9      178.16      217.29     46.86 o 
  15   9   9       63.57       59.36     33.93 o 
  16   9   9       11.73      101.06     26.11 o 
  17   9   9       95.44      107.89     28.01 o 
  18   9   9        0.00       14.23     35.57 o 
  19   9   9      146.61      115.36     41.73 o 
   1  10   9       76.20       67.64     36.12 o 
   2  10   9       11.14        7.63     17.58 o 
   3  10   9       30.20       26.47     18.66 o 
   4  10   9        4.47       28.98     17.82 o 
   5  10   9       27.70       57.75     19.54 o 
   6  10   9        1.33       32.21     20.09 o 
   7  10   9      294.16      180.43     31.69 o 
   8  10   9       61.31      136.82     24.24 o 
   9  10   9       66.13      103.22     32.26 o 
  10  10   9       28.57      100.64     30.38 o 
  11  10   9        8.06       36.18     21.52 o 
  12  10   9       37.59       47.04     22.80 o 
  13  10   9      155.21      125.71     37.20 o 
  14  10   9        9.36       13.82     30.12 o 
  15  10   9        0.03       20.59     32.55 o 
  16  10   9        2.46      -30.21     31.44 o 
  17  10   9       10.59       -2.48     37.13 o 
  18  10   9       31.49       50.95     39.27 o 
   1  11   9      127.81       91.03     22.99 o 
   2  11   9       73.74       44.83     20.84 o 
   3  11   9      446.71      492.83     42.59 o 
   4  11   9       10.96       -0.94     21.46 o 
   5  11   9      111.50      126.13     24.94 o 
   6  11   9       15.83       -7.75     19.81 o 
   7  11   9       32.77       48.91     22.50 o 
   8  11   9        0.49      -27.70     27.70 o 
   9  11   9       28.29        9.73     31.31 o 
  10  11   9      100.30      109.75     38.63 o 
  11  11   9        6.35       19.20     30.43 o 
  12  11   9       70.17       34.59     34.30 o 
  13  11   9        0.35       29.17     37.51 o 
  14  11   9       20.41       14.88     35.11 o 
  15  11   9        6.42       14.81     32.34 o 
  16  11   9       48.03       99.47     40.29 o 
   1  12   9       75.44       72.35     31.64 o 
   2  12   9       23.16       92.19     55.00 o 
   3  12   9      233.50      153.39     43.01 o 
   4  12   9        0.21       12.26     26.09 o 
   5  12   9       28.19      -13.41     28.99 o 
   6  12   9        6.51      -16.36     31.68 o 
   7  12   9       15.70       34.94     34.40 o 
   8  12   9       21.52       61.96     35.54 o 
   9  12   9       48.55      101.24     48.24 o 
  10  12   9       18.74       -5.69     32.43 o 
  11  12   9        0.92      -27.63     30.72 o 
  12  12   9        0.72      -11.07     39.44 o 
  13  12   9        5.36       22.72     38.33 o 
   1  13   9        3.23      -11.06     57.15 o 
   2  13   9        2.20       30.44     61.65 o 
   3  13   9        9.77       -6.79     54.99 o 
   4  13   9       29.96       29.20     58.94 o 
   5  13   9       40.00        5.28     34.11 o 
   6  13   9       34.77      -11.54     35.07 o 
   7  13   9       76.47       65.56     39.95 o 
   8  13   9        0.40       -9.14     36.95 o 
   9  13   9        7.92        2.64     37.31 o 
  10  13   9        9.14      -17.04     33.63 o 
   1  14   9        1.87       82.25     74.15 o 
   2  14   9       10.83       28.21     68.52 o 
   3  14   9        9.68      -10.13     68.72 o 
   4  14   9        0.00        8.27     69.20 o 
   5  14   9        7.20        9.75     84.47 o 
   0   0  10     6686.08     7896.50    300.91 o 
   1   0  10      288.71      192.35     12.32 o 
   2   0  10     2895.19     2491.88     72.55 o 
   3   0  10     6236.24     6778.89    184.92 o 
   4   0  10    15637.58    15923.00    425.65 o 
   5   0  10     2833.86     2556.21     74.91 o 
   6   0  10    10179.75    10220.78    300.64 o 
   7   0  10      650.99      673.52     32.39 o 
   8   0  10     6085.78     5258.74    174.81 o 
   9   0  10     2697.55     2561.19     91.75 o 
  10   0  10      863.94      938.60     42.02 o 
  11   0  10     2024.47     2027.06     76.02 o 
  12   0  10        3.18        5.41     12.34 o 
  13   0  10      723.97      830.07     37.95 o 
  14   0  10     1185.62     1372.08     70.69 o 
  15   0  10     5007.77     4650.47    317.63 o 
  16   0  10      321.06      326.56     45.70 o 
  17   0  10     1532.58     1382.92    172.40 o 
  18   0  10      495.61      525.04     50.62 o 
  19   0  10       33.56       62.35     56.36 o 
  20   0  10       49.54       31.89     18.33 o 
  21   0  10       44.30       17.10     22.35 o 
  22   0  10      132.81      174.74     27.47 o 
  23   0  10        3.96      -20.82     20.82 o 
  24   0  10      272.29      291.33     38.91 o 
   0   1  10      946.81      824.74     29.26 o 
   2   1  10     4412.01     4653.10     91.14 o 
   3   1  10     5613.95     6438.78    129.13 o 
   4   1  10     5864.44     5288.69    103.68 o 
   5   1  10     4863.16     4926.20    105.34 o 
   6   1  10    10984.58    11093.09    238.73 o 
   7   1  10     1224.47     1030.41     30.54 o 
   8   1  10     2820.74     2911.63     75.49 o 
   9   1  10       58.80       61.19     11.73 o 
  10   1  10      269.87      237.51     14.14 o 
  11   1  10       32.19       47.55      9.88 o 
  12   1  10     1280.32     1434.95     41.93 o 
  13   1  10      295.90      264.65     16.15 o 
  14   1  10     1316.11     1343.93     41.19 o 
  15   1  10     2787.09     2817.58     73.71 o 
  16   1  10     2254.11     2419.71     73.58 o 
  17   1  10      212.86      195.87     26.54 o 
  18   1  10      220.33      227.18     23.00 o 
  19   1  10       16.14      -11.16     11.57 o 
  20   1  10       16.62        0.05     12.23 o 
  21   1  10        4.49       11.57     16.62 o 
  22   1  10       10.74      -14.89     14.89 o 
  23   1  10      130.56      123.66     22.08 o 
  24   1  10      251.21      237.68     47.29 o 
   0   2  10     3165.95     3192.57     99.15 o 
   1   2  10      202.75      198.11     10.09 o 
   2   2  10      179.30      225.33     10.79 o 
   3   2  10     2901.24     2845.85     72.79 o 
   4   2  10     7242.24     7831.47    178.63 o 
   5   2  10    12871.00    12919.61    290.15 o 
   6   2  10     2823.74     2876.72     70.14 o 
   7   2  10     8018.88     7880.25    180.78 o 
   8   2  10       50.57       46.09     10.40 o 
   9   2  10     4558.10     4219.10     96.61 o 
  10   2  10      108.62      102.81     13.31 o 
  11   2  10      138.69      164.90     13.67 o 
  12   2  10      139.43      145.58     23.48 o 
  13   2  10     2537.95     2558.74     69.65 o 
  14   2  10     1107.98     1159.86     37.05 o 
  15   2  10     1621.27     1543.96     46.07 o 
  16   2  10      790.94      793.88     30.11 o 
  17   2  10      120.55       66.67     15.25 o 
  18   2  10      328.03      326.33     35.50 o 
  19   2  10      231.12      263.20     27.35 o 
  20   2  10        2.53       -7.68     26.44 o 
  21   2  10       10.39        2.46     17.39 o 
  22   2  10        0.83       10.43     17.77 o 
  23   2  10      244.30      249.22     27.38 o 
  24   2  10       33.60       30.84     22.25 o 
   0   3  10     2106.53     1792.79     68.27 o 
   1   3  10     1400.71     1319.33     34.64 o 
   2   3  10     3671.28     3949.34     93.66 o 
   3   3  10     4948.82     5031.65    124.03 o 
   4   3  10      214.13      277.83     13.26 o 
   5   3  10    11089.78    11061.15    250.25 o 
   6   3  10      323.75      425.47     16.91 o 
   7   3  10     5506.98     5197.74    116.05 o 
   8   3  10      282.97      273.61     17.84 o 
   9   3  10     1925.10     1934.99     49.58 o 
  10   3  10     1427.86     1525.43     41.75 o 
  11   3  10      518.91      514.46     24.06 o 
  12   3  10       40.67       28.93     11.37 o 
  13   3  10     2369.27     2159.28     64.78 o 
  14   3  10       11.65        1.84     11.69 o 
  15   3  10     2657.45     2581.61     76.16 o 
  16   3  10        1.83       -3.62     13.05 o 
  17   3  10     1289.76     1340.90     47.84 o 
  18   3  10       11.04       16.87     15.39 o 
  19   3  10       46.88      -10.79     24.96 o 
  20   3  10        0.72       -3.83     19.35 o 
  21   3  10        2.18       10.63     25.76 o 
  22   3  10        1.09        0.14     17.03 o 
  23   3  10      196.23      216.33     37.69 o 
  24   3  10       58.81       84.13     22.55 o 
   0   4  10       25.61       21.02      9.86 o 
   1   4  10     4344.21     4469.63    154.21 o 
   2   4  10      824.97      710.40     39.29 o 
   3   4  10     8764.94     8259.85    234.45 o 
   4   4  10      988.99     1034.75     46.71 o 
   5   4  10     4150.62     4247.72    110.15 o 
   6   4  10      411.34      360.74     17.64 o 
   7   4  10      623.72      528.49     29.60 o 
   8   4  10        6.28       13.70     12.71 o 
   9   4  10      164.20      206.70     15.03 o 
  10   4  10      250.07      247.29     16.88 o 
  11   4  10       13.96       22.46     11.23 o 
  12   4  10       79.87       77.26     13.34 o 
  13   4  10     1078.14     1120.25     49.25 o 
  14   4  10      115.31      165.41     17.28 o 
  15   4  10     3744.98     3967.55    108.93 o 
  16   4  10      151.15      163.18     20.16 o 
  17   4  10     1647.06     1653.78     59.50 o 
  18   4  10        0.88       -6.43     14.84 o 
  19   4  10      469.73      383.27     28.14 o 
  20   4  10        3.75       -5.56     15.59 o 
  21   4  10       43.51       51.62     18.35 o 
  22   4  10        0.68        6.74     17.17 o 
  23   4  10      127.83      164.09     24.94 o 
   0   5  10        4.80        3.44     15.07 o 
   1   5  10     2286.19     2062.12     78.28 o 
   2   5  10     2691.13     2322.76     66.00 o 
   3   5  10     1533.21     1462.40     54.65 o 
   4   5  10      426.40      414.30     20.98 o 
   5   5  10     3697.53     3445.52     91.02 o 
   6   5  10     5585.04     5265.96    134.28 o 
   7   5  10     1054.20     1044.07     36.36 o 
   8   5  10       51.75       74.59     12.06 o 
   9   5  10       85.48       56.17     11.86 o 
  10   5  10      706.25      717.85     28.92 o 
  11   5  10        5.91       13.12     10.82 o 
  12   5  10        2.77       48.98     18.72 o 
  13   5  10      884.43      912.93     88.22 o 
  14   5  10     1601.30     1553.92     54.42 o 
  15   5  10      650.61      650.20     31.40 o 
  16   5  10      384.78      508.03     30.94 o 
  17   5  10      844.48      899.36     50.05 o 
  18   5  10      419.61      439.29     30.04 o 
  19   5  10       25.18       35.04     18.23 o 
  20   5  10        5.42        6.64     16.87 o 
  21   5  10       18.42        5.12     18.49 o 
  22   5  10       24.26       27.00     20.44 o 
  23   5  10       49.68       33.34     21.94 o 
   0   6  10     7978.86     6729.52    321.64 o 
   1   6  10     1780.08     1709.14    176.97 o 
   2   6  10      914.65      780.55     88.08 o 
   3   6  10      334.08      365.37     26.06 o 
   4   6  10     3746.69     3482.56    130.31 o 
   5   6  10     1817.16     1641.49     96.89 o 
   6   6  10     1239.85     1208.14     65.06 o 
   7   6  10     2827.39     2785.06     82.98 o 
   8   6  10     2212.83     2190.44     68.69 o 
   9   6  10      566.73      584.95     31.61 o 
  10   6  10       97.72      103.50     24.36 o 
  11   6  10     1012.17     1100.73     45.56 o 
  12   6  10      417.36      418.19     25.81 o 
  13   6  10       90.03      100.18     16.81 o 
  14   6  10      566.71      661.50     29.83 o 
  15   6  10       58.54       66.63     15.69 o 
  16   6  10      956.22     1014.07     57.78 o 
  17   6  10       18.24       -1.81     15.49 o 
  18   6  10       60.12      130.01     19.34 o 
  19   6  10       36.04       13.09     20.05 o 
  20   6  10       24.08       18.54     19.46 o 
  21   6  10       16.43       33.33     19.75 o 
  22   6  10       17.71       33.60     20.06 o 
   0   7  10     1058.67      838.46     89.03 o 
   1   7  10       61.05       39.74     17.03 o 
   2   7  10     2472.59     2470.52    251.58 o 
   3   7  10      120.96      132.44     34.07 o 
   4   7  10      978.30     1007.51     67.98 o 
   5   7  10      393.12      404.66     39.47 o 
   6   7  10      965.38     1055.40     52.23 o 
   7   7  10      398.09      375.87     29.49 o 
   8   7  10      588.47      570.48     36.89 o 
   9   7  10       16.89       -2.80     20.58 o 
  10   7  10      788.48      843.46     47.10 o 
  11   7  10       47.58       68.48     16.97 o 
  12   7  10      235.36      230.33     28.29 o 
  13   7  10      316.42      349.05     26.77 o 
  14   7  10      461.61      499.15     31.97 o 
  15   7  10       36.51       54.14     18.77 o 
  16   7  10      255.96      322.59     28.58 o 
  17   7  10       76.16       88.27     20.68 o 
  18   7  10      140.55      151.36     35.50 o 
  19   7  10       14.86       15.06     19.08 o 
  20   7  10        1.75      -10.40     16.35 o 
  21   7  10        1.71      -15.47     18.40 o 
   0   8  10        4.74      -18.58     18.58 o 
   1   8  10     1484.17     1445.76     64.12 o 
   2   8  10       49.06       36.54     29.71 o 
   3   8  10     1535.25     1427.50     65.38 o 
   4   8  10      576.78      555.92     42.98 o 
   5   8  10      789.99      755.86     41.76 o 
   6   8  10      245.53      210.78     34.91 o 
   7   8  10        1.85      -16.23     16.23 o 
   8   8  10      465.27      491.49     35.71 o 
   9   8  10      162.60      136.15     27.44 o 
  10   8  10       26.27       10.92     22.05 o 
  11   8  10       33.70       11.14     18.95 o 
  12   8  10      106.15      161.68     26.27 o 
  13   8  10       75.74      145.12     25.77 o 
  14   8  10       83.27       82.44     24.07 o 
  15   8  10      605.95      664.19     47.65 o 
  16   8  10      178.83      196.26     29.96 o 
  17   8  10      553.25      631.80     53.03 o 
  18   8  10        4.14        2.11     20.60 o 
  19   8  10      259.84      289.80     29.79 o 
  20   8  10       21.96       25.84     20.93 o 
   0   9  10        3.74       26.67     22.99 o 
   1   9  10     1277.40     1260.95     86.34 o 
   2   9  10      119.72       76.01     29.71 o 
   3   9  10      311.12      256.83     52.55 o 
   4   9  10       14.43      -20.04     20.04 o 
   5   9  10      615.08      650.72     40.19 o 
   6   9  10      148.36      248.31     26.35 o 
   7   9  10      783.50      895.75     86.32 o 
   8   9  10       59.40       76.97     20.35 o 
   9   9  10      293.43      283.02     30.42 o 
  10   9  10       23.34       10.27     26.95 o 
  11   9  10      163.72      167.77     39.95 o 
  12   9  10       31.46       79.13     23.59 o 
  13   9  10      119.00      127.33     25.66 o 
  14   9  10        0.31       75.88     25.45 o 
  15   9  10      206.17      241.85     32.04 o 
  16   9  10        1.54       18.69     23.74 o 
  17   9  10      154.86      181.03     31.95 o 
  18   9  10        3.21        1.04     24.52 o 
  19   9  10      118.37      139.82     48.71 o 
   0  10  10       98.07       63.37     37.46 o 
   1  10  10        2.92       -4.81     15.43 o 
   2  10  10        1.59        6.89     15.76 o 
   3  10  10       92.58      106.75     21.66 o 
   4  10  10       30.00       29.74     18.73 o 
   5  10  10      448.37      470.15     36.25 o 
   6  10  10       84.63       51.47     40.88 o 
   7  10  10      811.46      869.66     68.78 o 
   8  10  10       53.34       42.38     28.64 o 
   9  10  10      885.04      958.52     75.89 o 
  10  10  10        6.46        4.69     23.59 o 
  11  10  10      467.46      440.48     50.95 o 
  12  10  10       15.27       57.90     22.69 o 
  13  10  10      138.77      159.59     29.06 o 
  14  10  10        1.28       12.39     26.73 o 
  15  10  10       12.47        8.99     34.45 o 
  16  10  10        0.67       30.61     33.97 o 
  17  10  10        1.13      -19.21     35.67 o 
   0  11  10        1.75      -23.70     23.70 o 
   1  11  10       91.31       60.84     47.33 o 
   2  11  10        2.72       55.71     20.94 o 
   3  11  10       81.27       94.98     23.22 o 
   4  11  10        0.36       24.16     20.00 o 
   5  11  10      198.21      173.48     26.72 o 
   6  11  10        0.28        7.40     20.81 o 
   7  11  10      259.17      209.26     28.42 o 
   8  11  10       26.55       17.35     21.88 o 
   9  11  10      162.15      149.51     27.78 o 
  10  11  10       32.68       12.37     30.97 o 
  11  11  10       76.23      127.76     37.87 o 
  12  11  10        6.45       -4.00     29.59 o 
  13  11  10       36.96       27.61     34.38 o 
  14  11  10        1.05       -5.09     33.42 o 
  15  11  10       26.21       -1.03     51.27 o 
   0  12  10      397.20      323.15    211.58 o 
   1  12  10      362.82      290.17    104.93 o 
   2  12  10      232.27      160.97     42.34 o 
   3  12  10      103.30      152.82     43.99 o 
   4  12  10       54.43       29.27     31.18 o 
   5  12  10        0.39      -22.87     30.45 o 
   6  12  10       93.66       71.68     35.61 o 
   7  12  10       17.82      -16.87     28.12 o 
   8  12  10      167.15      179.19     42.88 o 
   9  12  10        0.34       -9.77     33.09 o 
  10  12  10      181.27      198.38     42.88 o 
  11  12  10        0.29       41.00     47.26 o 
  12  12  10       35.08       -3.36     35.66 o 
  13  12  10       21.48       44.89     37.93 o 
   0  13  10      261.74       -3.39     84.48 o 
   1  13  10        4.50       56.58     67.20 o 
   2  13  10       92.19      107.54     69.24 o 
   3  13  10        2.49       18.00     56.96 o 
   4  13  10       61.13       74.59     36.51 o 
   5  13  10        1.35      -34.35     34.35 o 
   6  13  10       49.77       64.17     37.67 o 
   7  13  10        0.19       18.79     37.71 o 
   8  13  10      107.49      114.85     45.15 o 
   9  13  10        0.28      -15.89     35.52 o 
   0  14  10       31.20       70.76    137.35 o 
   1  14  10        4.33       17.19     69.23 o 
   2  14  10       17.95       18.38     66.93 o 
   3  14  10        1.54       38.61     72.87 o 
   1   1  11      173.75      210.62      9.65 o 
   2   1  11       59.58       54.12      6.69 o 
   3   1  11      542.25      458.95     14.96 o 
   4   1  11        2.69        4.58      5.55 o 
   5   1  11      134.70      124.16      9.35 o 
   6   1  11      655.38      712.39     21.84 o 
   7   1  11      929.36      803.38     27.66 o 
   8   1  11     1258.06     1336.33     38.13 o 
   9   1  11        0.57       -6.18      7.78 o 
  10   1  11       68.40       67.92     10.48 o 
  11   1  11     1532.63     1462.35     52.62 o 
  12   1  11      257.81      268.88     17.48 o 
  13   1  11      368.21      334.16     24.42 o 
  14   1  11      150.92      172.60     15.50 o 
  15   1  11      270.08      300.56     22.45 o 
  16   1  11        3.93       21.23     12.75 o 
  17   1  11       13.98        0.08     11.48 o 
  18   1  11      262.97      278.01     20.08 o 
  19   1  11       75.99       58.24     14.55 o 
  20   1  11       64.41       58.98     28.59 o 
  21   1  11      264.71      250.94     24.73 o 
  22   1  11       13.24       14.91     18.22 o 
  23   1  11       97.88       75.53     21.01 o 
  24   1  11       10.69       13.13     20.54 o 
   2   2  11      232.02      331.26     13.42 o 
   3   2  11      101.40       92.68      8.86 o 
   4   2  11      181.77      182.66     11.10 o 
   5   2  11      261.11      279.74     15.59 o 
   6   2  11       13.57       12.36      7.18 o 
   7   2  11      349.66      404.29     19.10 o 
   8   2  11      396.62      321.67     16.20 o 
   9   2  11        8.69        4.59      8.34 o 
  10   2  11      107.53       79.85     17.01 o 
  11   2  11        1.49       -8.05      8.05 o 
  12   2  11      315.44      333.78     17.89 o 
  13   2  11       19.71       39.01     12.91 o 
  14   2  11        3.51        4.28     10.61 o 
  15   2  11       99.21      117.52     20.50 o 
  16   2  11      664.24      677.60     31.64 o 
  17   2  11      528.12      558.85     41.04 o 
  18   2  11      109.03      129.21     17.73 o 
  19   2  11        0.57       -8.25     14.14 o 
  20   2  11       46.72       48.77     17.93 o 
  21   2  11       19.02        5.87     21.10 o 
  22   2  11        9.30        6.19     17.67 o 
  23   2  11       11.86      -14.46     20.05 o 
   1   3  11      432.59      422.14     16.39 o 
   2   3  11      378.29      441.39     17.02 o 
   3   3  11     4437.32     4321.94    102.61 o 
   4   3  11     2644.63     2807.36     69.53 o 
   5   3  11     3524.15     3601.85     93.43 o 
   6   3  11      158.86      183.74     17.02 o 
   7   3  11      441.25      441.05     18.41 o 
   8   3  11      882.64      976.07     38.63 o 
   9   3  11     1346.01     1321.11     41.47 o 
  10   3  11      253.36      224.26     16.91 o 
  11   3  11        2.26       -9.31     10.33 o 
  12   3  11       77.72       80.70     13.58 o 
  13   3  11     1611.30     1562.46     51.31 o 
  14   3  11      117.48      103.13     15.70 o 
  15   3  11       10.06       29.63     13.69 o 
  16   3  11       53.64       25.56     15.06 o 
  17   3  11        8.46      -13.82     13.82 o 
  18   3  11      408.61      393.55     25.90 o 
  19   3  11      173.34      174.96     22.37 o 
  20   3  11       11.31        5.32     16.24 o 
  21   3  11      132.26      137.62     21.91 o 
  22   3  11       39.36       44.12     23.40 o 
  23   3  11      134.24      141.77     30.84 o 
   1   4  11      275.25      272.19     21.84 o 
   2   4  11     1988.20     2016.54     57.86 o 
   3   4  11       19.37       49.60     12.14 o 
   4   4  11      371.62      399.34     19.64 o 
   5   4  11     2961.83     2870.11     78.26 o 
   6   4  11       67.76       46.55     10.68 o 
   7   4  11       46.46       36.67     10.65 o 
   8   4  11      291.09      240.94     16.02 o 
   9   4  11        0.95       -2.01      9.36 o 
  10   4  11      296.40      258.57     17.63 o 
  11   4  11      159.40      169.02     16.03 o 
  12   4  11      634.28      707.86     38.28 o 
  13   4  11       35.96       18.09     13.28 o 
  14   4  11      669.53      685.94     33.69 o 
  15   4  11       36.69       55.03     17.21 o 
  16   4  11       19.85       13.20     14.59 o 
  17   4  11       24.22       19.30     14.91 o 
  18   4  11        2.17        3.69     15.30 o 
  19   4  11       62.93       78.05     19.75 o 
  20   4  11       28.35       33.75     17.33 o 
  21   4  11        0.04        1.40     17.37 o 
  22   4  11      124.95      139.61     22.85 o 
  23   4  11        2.93      -13.46     21.95 o 
   1   5  11     1274.45     1269.70     73.58 o 
   2   5  11      282.93      256.71     21.31 o 
   3   5  11     1092.56      950.23     42.15 o 
   4   5  11      277.09      278.67     17.82 o 
   5   5  11      671.70      858.89     60.95 o 
   6   5  11      398.57      352.05     19.83 o 
   7   5  11      411.86      433.09     21.10 o 
   8   5  11       94.32      118.92     14.49 o 
   9   5  11      120.45      114.71     13.87 o 
  10   5  11      235.93      285.46     19.95 o 
  11   5  11      300.49      343.25     36.03 o 
  12   5  11     1268.43     1241.40     43.82 o 
  13   5  11      124.02      138.85     17.82 o 
  14   5  11      199.61      262.42     21.23 o 
  15   5  11      354.52      321.07     23.05 o 
  16   5  11       54.63       89.62     18.88 o 
  17   5  11        4.38       23.94     19.68 o 
  18   5  11       10.30       -5.03     16.49 o 
  19   5  11       32.04       33.13     18.20 o 
  20   5  11       51.65       37.92     19.09 o 
  21   5  11      131.26      147.35     22.73 o 
  22   5  11       25.21       44.15     21.01 o 
   1   6  11        5.20       18.55     12.67 o 
   2   6  11     2666.56     2422.64     96.36 o 
   3   6  11       56.68       27.59     18.97 o 
   4   6  11      444.60      397.28     27.91 o 
   5   6  11       16.12       51.39     16.80 o 
   6   6  11      500.62      518.25     44.12 o 
   7   6  11      243.35      244.46     26.99 o 
   8   6  11      748.68      647.44     36.51 o 
   9   6  11        5.10       22.31     13.07 o 
  10   6  11       46.94       62.21     13.82 o 
  11   6  11       12.49       44.20     13.71 o 
  12   6  11      324.99      414.14     30.59 o 
  13   6  11       14.33       34.80     14.75 o 
  14   6  11      254.31      236.91     20.52 o 
  15   6  11       24.46       62.75     17.12 o 
  16   6  11       48.34       59.68     18.59 o 
  17   6  11       30.70       11.30     17.23 o 
  18   6  11      148.91      112.72     21.20 o 
  19   6  11        1.50       14.70     17.78 o 
  20   6  11        0.31       -7.61     17.25 o 
  21   6  11        2.49      -13.81     18.69 o 
   1   7  11      235.11      199.07     40.32 o 
   2   7  11      754.79      598.79     34.46 o 
   3   7  11     1020.16      879.24     89.69 o 
   4   7  11      311.29      246.76     30.42 o 
   5   7  11      663.60      631.79     37.92 o 
   6   7  11       54.31       59.87     23.59 o 
   7   7  11      149.13       94.42     36.29 o 
   8   7  11      654.23      645.90     40.31 o 
   9   7  11       75.06       28.28     18.94 o 
  10   7  11       29.86       12.95     18.56 o 
  11   7  11      293.36      326.40     37.92 o 
  12   7  11       68.38       81.46     21.77 o 
  13   7  11      339.44      311.24     37.61 o 
  14   7  11       21.63       12.38     27.53 o 
  15   7  11      255.94      271.50     25.50 o 
  16   7  11      231.13      280.41     33.70 o 
  17   7  11       17.65        6.72     18.92 o 
  18   7  11      123.96      112.60     22.68 o 
  19   7  11       24.79       34.51     20.64 o 
  20   7  11        0.64      -20.01     20.01 o 
   1   8  11       19.86       26.00     15.66 o 
   2   8  11      771.70      815.96     48.46 o 
   3   8  11       58.63       69.16     23.15 o 
   4   8  11      109.01      116.52     26.16 o 
   5   8  11       93.26       90.53     20.17 o 
   6   8  11      137.00      189.32     23.97 o 
   7   8  11       17.59        4.73     16.83 o 
   8   8  11      400.80      405.28     63.77 o 
   9   8  11        4.04       31.53     18.31 o 
  10   8  11       78.30      110.01     23.13 o 
  11   8  11        2.19      -22.22     26.34 o 
  12   8  11       37.24       53.83     21.34 o 
  13   8  11       17.78       43.63     30.02 o 
  14   8  11       12.33        8.73     21.43 o 
  15   8  11       31.33       88.86     25.12 o 
  16   8  11      139.80      135.37     28.83 o 
  17   8  11        2.72       42.42     25.14 o 
  18   8  11      216.94      304.29     36.10 o 
  19   8  11        1.26       34.71     24.69 o 
   1   9  11        1.32        9.73     15.87 o 
   2   9  11      324.28      234.93     60.66 o 
   3   9  11       68.58       54.66     18.59 o 
   4   9  11      103.30       61.20     18.83 o 
   5   9  11      433.16      385.25     31.63 o 
   6   9  11      256.66      266.46     28.42 o 
   7   9  11      159.38      170.37     24.81 o 
   8   9  11      766.92      728.98     45.38 o 
   9   9  11        0.21       15.62     19.09 o 
  10   9  11       50.76       44.36     22.26 o 
  11   9  11       72.87      101.08     27.32 o 
  12   9  11      110.47       67.62     32.86 o 
  13   9  11      250.41      315.61     36.51 o 
  14   9  11       45.44       60.66     41.25 o 
  15   9  11       54.48       55.02     26.71 o 
  16   9  11       89.94      109.81     37.91 o 
  17   9  11       15.48       32.02     25.72 o 
  18   9  11      106.00      169.11     33.66 o 
   1  10  11        4.64       28.70     17.19 o 
   2  10  11      181.54       90.01     24.71 o 
   3  10  11      145.54       78.37     20.67 o 
   4  10  11       19.77        8.61     20.16 o 
   5  10  11       19.40       29.44     20.71 o 
   6  10  11      172.14      115.03     23.82 o 
   7  10  11       45.85       58.30     22.55 o 
   8  10  11      101.63      171.70     26.53 o 
   9  10  11        0.39        0.81     20.14 o 
  10  10  11        0.59       15.04     20.79 o 
  11  10  11        4.12       42.06     22.53 o 
  12  10  11      167.35      165.70     28.98 o 
  13  10  11       11.54       29.83     29.73 o 
  14  10  11       27.35       52.61     25.26 o 
  15  10  11       10.95        2.13     24.77 o 
  16  10  11        0.19      -19.04     37.56 o 
   1  11  11       73.80       57.14     24.39 o 
   2  11  11      190.74      124.02     44.72 o 
   3  11  11       82.74       48.60     21.51 o 
   4  11  11      192.87      150.21     29.60 o 
   5  11  11      114.54      130.30     25.91 o 
   6  11  11        1.33        9.06     20.91 o 
   7  11  11       22.54      -21.25     33.71 o 
   8  11  11       32.41        6.77     20.76 o 
   9  11  11        5.50       13.73     20.49 o 
  10  11  11       26.85       33.49     24.07 o 
  11  11  11       54.17       40.48     31.91 o 
  12  11  11      131.08      104.55     37.37 o 
  13  11  11       38.44        6.41     33.59 o 
  14  11  11       33.00       59.48     37.43 o 
   1  12  11       10.89       76.67     24.73 o 
   2  12  11      111.85       76.84     31.51 o 
   3  12  11        4.10       25.85     21.85 o 
   4  12  11       92.33       50.83     24.06 o 
   5  12  11        0.17       10.60     22.50 o 
   6  12  11        0.42      -24.96     41.79 o 
   7  12  11        3.29        4.84     30.35 o 
   8  12  11       30.36       43.25     34.91 o 
   9  12  11        6.58       19.13     34.00 o 
  10  12  11        0.08      -34.82     34.82 o 
  11  12  11       11.46       45.13     34.23 o 
  12  12  11       31.01       62.47     41.43 o 
   1  13  11       11.46        4.53     31.21 o 
   2  13  11        1.00        1.66     33.32 o 
   3  13  11       48.74       81.95     38.38 o 
   4  13  11        0.00       15.36     35.81 o 
   5  13  11      103.90       77.88     40.60 o 
   6  13  11       23.21        2.28     34.86 o 
   7  13  11        9.21      -23.68     45.35 o 
   8  13  11       37.64       51.48     41.42 o 
   0   0  12     5823.45     5040.65    199.24 o 
   1   0  12       18.39       18.83      9.39 o 
   2   0  12    12018.93    12864.40    346.72 o 
   3   0  12      161.58      208.29     15.39 o 
   4   0  12    17286.16    18365.08    491.71 o 
   5   0  12     3105.52     3087.65     97.55 o 
   6   0  12     7917.80     7455.85    222.19 o 
   7   0  12     3342.40     3290.76    114.75 o 
   8   0  12     1791.57     1856.99     77.00 o 
   9   0  12     1613.10     1473.12     62.57 o 
  10   0  12      128.27       77.37     15.84 o 
  11   0  12       11.74        2.98     12.73 o 
  12   0  12     1086.90     1247.80    114.23 o 
  13   0  12     1227.41     1364.91     59.24 o 
  14   0  12     5855.87     6261.39    506.44 o 
  15   0  12        6.49       55.94     34.78 o 
  16   0  12     5364.17     5878.35    444.19 o 
  17   0  12      223.95      241.18     56.16 o 
  18   0  12      764.02      794.65     75.11 o 
  19   0  12      514.66      534.08    104.48 o 
  20   0  12      371.42      398.00     74.49 o 
  21   0  12       28.56      -12.74     21.64 o 
  22   0  12       15.29       72.61     39.31 o 
  23   0  12      108.01       65.98     42.39 o 
   0   1  12     5340.78     6072.00    167.93 o 
   1   1  12        2.40        7.72      6.35 o 
   2   1  12     6860.29     7144.79    138.73 o 
   3   1  12      259.52      226.14     13.48 o 
   4   1  12     6421.33     6098.21    124.36 o 
   5   1  12     2168.70     2332.03     54.25 o 
   6   1  12     6635.34     6656.62    147.30 o 
   7   1  12     2418.75     2409.38     62.75 o 
   8   1  12      864.35      785.45     30.77 o 
   9   1  12      572.46      652.63     25.53 o 
  10   1  12      584.89      610.71     24.91 o 
  11   1  12      743.96      611.22     25.11 o 
  12   1  12      750.29      739.47     34.89 o 
  13   1  12      425.77      470.13     23.00 o 
  14   1  12     5032.77     5364.43    136.25 o 
  15   1  12     2162.08     2237.34     82.81 o 
  16   1  12      764.91      841.66     41.95 o 
  17   1  12      164.85      199.28     18.24 o 
  18   1  12      387.31      459.61     41.55 o 
  19   1  12       43.78       45.43     17.53 o 
  20   1  12       29.06       27.49     17.88 o 
  21   1  12      161.01       95.81     24.72 o 
  22   1  12      138.60      140.64     23.62 o 
  23   1  12       47.71       20.15     19.59 o 
   0   2  12       82.84      123.67     13.46 o 
   1   2  12      201.30      210.02     11.56 o 
   2   2  12      173.21      234.06     12.15 o 
   3   2  12      523.98      522.51     18.20 o 
   4   2  12     5849.94     5778.72    129.04 o 
   5   2  12      761.66      779.89     28.83 o 
   6   2  12     2313.70     2246.77     57.83 o 
   7   2  12      182.90      201.95     12.84 o 
   8   2  12     2633.21     2647.80     71.06 o 
   9   2  12     4026.39     3987.16    102.44 o 
  10   2  12      166.00      181.57     14.28 o 
  11   2  12      757.63      724.48     27.92 o 
  12   2  12      699.07      718.49     28.16 o 
  13   2  12      159.89      210.14     18.33 o 
  14   2  12      905.83      918.52     43.77 o 
  15   2  12      638.86      708.96     32.68 o 
  16   2  12      733.86      761.45     42.11 o 
  17   2  12      555.77      606.90     31.34 o 
  18   2  12       33.55        8.33     15.73 o 
  19   2  12        1.69      -14.55     14.55 o 
  20   2  12        2.13        1.92     16.85 o 
  21   2  12       86.93      108.82     21.48 o 
  22   2  12       17.83       16.07     19.58 o 
  23   2  12       15.70       28.10     20.47 o 
   0   3  12     1187.28     1105.82     42.62 o 
   1   3  12     1874.35     2116.95     50.18 o 
   2   3  12       79.05       73.88      9.25 o 
   3   3  12       14.06        0.07      7.21 o 
   4   3  12     1578.99     1521.76     41.73 o 
   5   3  12       73.65       67.09      8.85 o 
   6   3  12     1759.19     1981.68     57.59 o 
   7   3  12       93.17      102.97     12.85 o 
   8   3  12      184.92      215.11     17.10 o 
   9   3  12     2184.46     2341.40     72.26 o 
  10   3  12      118.65       77.29     14.10 o 
  11   3  12      308.40      340.52     21.18 o 
  12   3  12      413.89      372.00     22.26 o 
  13   3  12       20.90      -12.27     12.27 o 
  14   3  12      837.15      870.68     36.08 o 
  15   3  12       48.78       62.44     20.43 o 
  16   3  12      921.24     1018.01     40.75 o 
  17   3  12      122.65      131.84     19.12 o 
  18   3  12       85.29       74.92     17.13 o 
  19   3  12       80.57       49.02     17.90 o 
  20   3  12        6.77       36.70     17.30 o 
  21   3  12       79.42       54.09     19.69 o 
  22   3  12        4.60        2.36     18.78 o 
  23   3  12        1.75       34.03     20.30 o 
   0   4  12        8.91       31.20     18.10 o 
   1   4  12     5263.23     5387.53    140.20 o 
   2   4  12     1685.13     1484.77     46.85 o 
   3   4  12      512.52      521.98     28.75 o 
   4   4  12     1064.40     1080.65     36.42 o 
   5   4  12      399.12      449.68     21.17 o 
   6   4  12      301.62      323.87     27.52 o 
   7   4  12       49.91       84.71     17.50 o 
   8   4  12      202.34      197.56     16.20 o 
   9   4  12      258.98      267.21     18.29 o 
  10   4  12      106.73      103.79     14.64 o 
  11   4  12       53.19       47.39     13.60 o 
  12   4  12        4.89       15.02     13.18 o 
  13   4  12       32.55       38.12     14.18 o 
  14   4  12      671.09      625.32     53.28 o 
  15   4  12        6.94       -6.82     13.53 o 
  16   4  12      678.47      804.59     36.23 o 
  17   4  12      213.22      221.36     21.73 o 
  18   4  12      429.76      504.74     37.92 o 
  19   4  12      240.37      299.36     26.77 o 
  20   4  12       22.61        1.83     18.25 o 
  21   4  12      192.40      199.04     32.59 o 
  22   4  12      109.01       99.40     22.33 o 
   0   5  12     1366.07     1219.97     78.51 o 
   1   5  12      110.02      103.09     17.26 o 
   2   5  12     1512.63     1412.67     73.52 o 
   3   5  12      445.20      358.90     33.87 o 
   4   5  12     6300.54     5554.86    173.55 o 
   5   5  12     1340.75     1165.06     41.64 o 
   6   5  12     3714.17     3589.96    173.04 o 
   7   5  12        0.10       -4.99     11.08 o 
   8   5  12      519.93      516.91     36.87 o 
   9   5  12       74.74       95.93     14.03 o 
  10   5  12       20.97        9.85     12.47 o 
  11   5  12       92.18       86.19     15.05 o 
  12   5  12      522.96      543.30     34.73 o 
  13   5  12       73.33      147.83     17.79 o 
  14   5  12      353.92      421.80     25.63 o 
  15   5  12      120.51      148.72     19.28 o 
  16   5  12     1006.82     1078.78     43.82 o 
  17   5  12      129.07      175.21     31.76 o 
  18   5  12      358.75      416.38     57.39 o 
  19   5  12       30.90       13.50     18.41 o 
  20   5  12       49.24       29.36     19.13 o 
  21   5  12        2.42        7.28     19.62 o 
  22   5  12       61.11       70.94     32.91 o 
   0   6  12       38.65       57.72     22.12 o 
   1   6  12     2546.11     2127.49     98.76 o 
   2   6  12     1236.08     1179.24     67.95 o 
   3   6  12      878.39      849.04     74.81 o 
   4   6  12     2682.49     2573.55    183.34 o 
   5   6  12      186.09      167.04     42.85 o 
   6   6  12     6987.39     6541.22    296.62 o 
   7   6  12        2.20       25.08     16.67 o 
   8   6  12     2896.82     2996.04    170.20 o 
   9   6  12        0.00      -14.34     17.30 o 
  10   6  12     2589.80     2540.39     98.28 o 
  11   6  12      111.78      114.60     16.56 o 
  12   6  12     1021.77     1197.88     71.12 o 
  13   6  12       91.23      108.88     17.39 o 
  14   6  12      903.41      983.70     40.81 o 
  15   6  12      821.44      841.79     37.47 o 
  16   6  12      277.74      267.45     27.54 o 
  17   6  12      318.23      330.65     43.70 o 
  18   6  12      108.56      134.15     22.56 o 
  19   6  12       45.99       61.70     20.49 o 
  20   6  12        0.86       -9.13     18.59 o 
  21   6  12        0.06      -13.72     18.70 o 
   0   7  12      765.63      711.09     57.79 o 
   1   7  12      290.33      219.64     42.45 o 
   2   7  12      452.81      373.11     42.58 o 
   3   7  12      328.04      316.40     25.59 o 
   4   7  12     2594.83     2672.51    162.30 o 
   5   7  12      387.04      329.08     78.99 o 
   6   7  12     2476.90     2519.04    107.03 o 
   7   7  12      109.41       61.46     20.15 o 
   8   7  12     1445.85     1323.05     66.82 o 
   9   7  12      118.26       89.60     20.70 o 
  10   7  12      732.29      646.89     51.86 o 
  11   7  12       15.94       21.59     18.65 o 
  12   7  12      911.52      853.60     49.56 o 
  13   7  12        2.68       -1.78     20.22 o 
  14   7  12      190.86      261.24     44.50 o 
  15   7  12       89.65      111.17     26.05 o 
  16   7  12      396.33      487.17     51.20 o 
  17   7  12      115.05      143.27     26.17 o 
  18   7  12       53.90       84.87     37.70 o 
  19   7  12        1.28        8.51     19.81 o 
  20   7  12       58.02       60.30     22.64 o 
   1   8  12       58.55       39.03     17.51 o 
   2   8  12     1120.71     1068.09     50.85 o 
   3   8  12        1.15       -7.67     16.98 o 
   4   8  12     1299.01     1207.55     66.44 o 
   5   8  12        9.89      -11.88     16.24 o 
   6   8  12      753.71      813.98     69.67 o 
   7   8  12      418.51      361.65     43.28 o 
   8   8  12       49.02       61.50     24.30 o 
   9   8  12      292.21      316.42     30.89 o 
  10   8  12       14.03        9.45     18.74 o 
  11   8  12       77.17       32.69     20.75 o 
  12   8  12        7.89       25.88     21.25 o 
  13   8  12        0.38        3.34     20.11 o 
  14   8  12      268.39      302.59     34.68 o 
  15   8  12        1.77       16.65     23.34 o 
  16   8  12      438.13      461.60     57.23 o 
  17   8  12       49.44       70.93     26.63 o 
  18   8  12      291.20      390.17     39.31 o 
  19   8  12       10.62      -23.19     23.19 o 
   0   9  12       18.20       21.52     23.43 o 
   1   9  12       76.18       34.92     18.50 o 
   2   9  12        5.77       43.37     18.17 o 
   3   9  12       80.97       40.49     20.51 o 
   4   9  12       40.31       35.80     19.08 o 
   5   9  12        0.35       -2.67     23.58 o 
   6   9  12       43.06       14.34     18.91 o 
   7   9  12       17.83        9.28     30.13 o 
   8   9  12        8.38        8.46     19.34 o 
   9   9  12        7.42       18.28     27.37 o 
  10   9  12       14.30      -10.68     19.36 o 
  11   9  12        0.19       33.64     21.98 o 
  12   9  12        9.68       16.55     22.54 o 
  13   9  12        5.54        7.94     21.95 o 
  14   9  12       32.74       42.74     24.50 o 
  15   9  12        2.35        3.03     24.03 o 
  16   9  12       47.07       17.43     25.94 o 
  17   9  12        2.88        5.69     23.26 o 
   0  10  12      225.07      156.00    114.85 o 
   1  10  12       27.65      -16.43     16.43 o 
   2  10  12      146.92      135.82     49.60 o 
   3  10  12       80.13       70.09     21.42 o 
   4  10  12        1.47       33.23     29.44 o 
   5  10  12      148.71      100.65     25.73 o 
   6  10  12      122.99       89.36     25.81 o 
   7  10  12      127.50      166.50     26.97 o 
   8  10  12      167.60      173.27     27.35 o 
   9  10  12      126.31      109.54     25.38 o 
  10  10  12       65.55       46.31     24.01 o 
  11  10  12      114.17      156.49     35.33 o 
  12  10  12       18.11       19.68     24.03 o 
  13  10  12       49.41       66.63     24.36 o 
  14  10  12        5.39        0.95     24.59 o 
  15  10  12        2.89       18.14     46.34 o 
  16  10  12        4.20      -10.45     27.14 o 
   0  11  12       46.35       39.17     31.22 o 
   1  11  12        8.50       -2.45     20.00 o 
   2  11  12      115.67       36.49     24.79 o 
   3  11  12        4.58       55.11     23.40 o 
   4  11  12       92.56       63.74     23.40 o 
   5  11  12       44.84       39.03     23.15 o 
   6  11  12      120.60      107.31     24.24 o 
   7  11  12        7.43        3.64     21.18 o 
   8  11  12       64.66       77.15     24.39 o 
   9  11  12        0.01      -15.14     22.12 o 
  10  11  12       78.41      114.10     29.38 o 
  11  11  12        0.17      -17.96     22.18 o 
  12  11  12       22.45       44.04     25.02 o 
  13  11  12       14.05        8.82     34.47 o 
   0  12  12      457.33      331.90    155.62 o 
   1  12  12       16.71       -9.84     21.51 o 
   2  12  12      260.91      237.10     88.94 o 
   3  12  12        0.32       -6.55     22.83 o 
   4  12  12      143.05      128.06     26.97 o 
   5  12  12       24.05      -17.44     22.19 o 
   6  12  12       42.29        8.15     24.29 o 
   7  12  12       98.85       48.17     25.08 o 
   8  12  12       63.95       46.19     37.66 o 
   9  12  12      180.27      217.86     52.76 o 
  10  12  12       18.45       -2.42     35.73 o 
  11  12  12       34.15       36.22     38.00 o 
   0  13  12      119.53      117.39     90.26 o 
   1  13  12       20.93       39.89     25.31 o 
   2  13  12      154.14      184.88     67.45 o 
   3  13  12        0.13       22.88     35.59 o 
   4  13  12       85.61      104.21     39.72 o 
   5  13  12        0.24       11.54     37.50 o 
   6  13  12       69.41       81.31     42.83 o 
   7  13  12       30.59       45.74     39.71 o 
   1   1  13        0.12        3.90      6.57 o 
   2   1  13      555.86      622.13     18.80 o 
   3   1  13     1270.40     1405.64     36.64 o 
   4   1  13     1713.96     1722.96     40.83 o 
   5   1  13      480.71      404.06     21.77 o 
   6   1  13     1708.71     1810.95     46.66 o 
   7   1  13      348.42      311.29     18.30 o 
   8   1  13      863.89      871.65     29.53 o 
   9   1  13      250.81      259.37     16.65 o 
  10   1  13      157.27      152.12     19.03 o 
  11   1  13       12.75        6.69     10.75 o 
  12   1  13       80.85       84.47     14.92 o 
  13   1  13      185.33      201.52     17.29 o 
  14   1  13       32.56       39.37     16.72 o 
  15   1  13       87.11       93.39     14.91 o 
  16   1  13       24.40        6.16     14.96 o 
  17   1  13       73.88       59.75     17.48 o 
  18   1  13       94.74      102.44     24.07 o 
  19   1  13       50.91       35.15     17.75 o 
  20   1  13      409.90      467.00     55.24 o 
  21   1  13        4.82       18.79     47.06 o 
  22   1  13      246.52      309.04     47.53 o 
  23   1  13       23.74        7.60     25.81 o 
   1   2  13       39.07        7.53      7.45 o 
   2   2  13      152.38      144.85     10.67 o 
   3   2  13        5.95        7.24      7.25 o 
   4   2  13      488.43      620.14     21.99 o 
   5   2  13      330.69      323.18     19.16 o 
   6   2  13      778.96      843.84     32.02 o 
   7   2  13      617.53      573.19     23.54 o 
   8   2  13        9.46        6.50      9.69 o 
   9   2  13      631.98      558.35     23.98 o 
  10   2  13      128.83      137.62     21.92 o 
  11   2  13       19.47       14.52     13.47 o 
  12   2  13      162.37      157.89     17.71 o 
  13   2  13      188.97      183.21     19.52 o 
  14   2  13     1008.09     1027.45     42.41 o 
  15   2  13       19.98       19.80     15.32 o 
  16   2  13       80.65       80.16     17.64 o 
  17   2  13       65.12       45.47     16.04 o 
  18   2  13      134.62      153.82     19.30 o 
  19   2  13       66.06       65.96     17.54 o 
  20   2  13        4.04        5.71     17.15 o 
  21   2  13       14.42        8.49     19.07 o 
  22   2  13       33.42       18.08     19.81 o 
   1   3  13       17.49       27.20      7.83 o 
   2   3  13      168.69      183.71     13.74 o 
   3   3  13      743.64      710.33     28.18 o 
   4   3  13     1215.17     1264.73     39.14 o 
   5   3  13        8.82        8.75      9.70 o 
   6   3  13     1200.78     1191.14     42.25 o 
   7   3  13      443.49      400.65     23.55 o 
   8   3  13       68.19       95.42     21.25 o 
   9   3  13      311.29      301.86     20.71 o 
  10   3  13       33.85       31.32     17.73 o 
  11   3  13       62.77       74.47     20.27 o 
  12   3  13     1029.31     1133.56     44.02 o 
  13   3  13        7.30       16.45     14.23 o 
  14   3  13      318.68      328.79     23.03 o 
  15   3  13       63.65       80.95     21.53 o 
  16   3  13       29.89       15.12     14.95 o 
  17   3  13       78.91       44.09     20.77 o 
  18   3  13       12.35      -12.41     15.77 o 
  19   3  13        5.95       12.05     17.51 o 
  20   3  13        2.09        5.34     19.89 o 
  21   3  13        6.23        9.07     18.89 o 
  22   3  13      135.43      108.93     25.04 o 
   1   4  13      893.20     1031.39     42.62 o 
   2   4  13      158.91      143.08     13.74 o 
   3   4  13      442.90      430.53     23.58 o 
   4   4  13       12.03        5.65      9.27 o 
   5   4  13      546.78      505.41     23.93 o 
   6   4  13       21.33       35.61     11.38 o 
   7   4  13      822.09      828.54     44.95 o 
   8   4  13      411.88      369.92     34.54 o 
   9   4  13        2.91       26.86     12.64 o 
  10   4  13      416.57      447.55     26.95 o 
  11   4  13       37.65        7.84     13.02 o 
  12   4  13       33.02        6.13     18.14 o 
  13   4  13      715.79      721.35     32.74 o 
  14   4  13        5.78      -13.25     13.25 o 
  15   4  13       23.42       -3.03     14.30 o 
  16   4  13      119.48      116.37     19.04 o 
  17   4  13        0.52       -2.47     14.17 o 
  18   4  13       13.57       -8.01     16.79 o 
  19   4  13       26.17       23.26     19.16 o 
  20   4  13        0.08      -10.58     16.89 o 
  21   4  13       36.74       28.59     22.99 o 
  22   4  13        6.55       -1.34     26.86 o 
   1   5  13      411.83      389.22     26.20 o 
   2   5  13     3084.38     2921.76     99.83 o 
   3   5  13     2736.53     2645.12     92.10 o 
   4   5  13      777.06      891.33     73.24 o 
   5   5  13        3.34        7.89     13.92 o 
   6   5  13       42.88       61.51     15.19 o 
   7   5  13      272.77      213.84     25.95 o 
   8   5  13       23.53       34.81     12.68 o 
   9   5  13      189.28      206.97     18.50 o 
  10   5  13      436.83      415.59     25.34 o 
  11   5  13        8.76       -0.51     12.75 o 
  12   5  13      361.43      400.96     24.86 o 
  13   5  13        6.60       -7.07     13.87 o 
  14   5  13      445.81      451.98     48.20 o 
  15   5  13        0.35        2.78     15.00 o 
  16   5  13      182.74      208.72     24.99 o 
  17   5  13       45.42       48.31     18.56 o 
  18   5  13       33.02       38.61     18.31 o 
  19   5  13        0.64       -6.40     18.35 o 
  20   5  13       22.56      -12.01     18.88 o 
  21   5  13       29.00       28.79     21.30 o 
   1   6  13      191.39      219.73     24.35 o 
   2   6  13       28.05       34.05     14.98 o 
   3   6  13      941.23      841.36     74.65 o 
   4   6  13        5.37       19.90     14.76 o 
   5   6  13        7.73       23.26     15.33 o 
   6   6  13       44.84       46.18     20.57 o 
   7   6  13      206.45      195.69     42.12 o 
   8   6  13       83.12       89.78     20.17 o 
   9   6  13      356.91      337.31     35.66 o 
  10   6  13       10.09       44.88     18.32 o 
  11   6  13        5.93       39.64     18.74 o 
  12   6  13       29.89       38.63     19.57 o 
  13   6  13       48.10       69.99     23.29 o 
  14   6  13       89.87      102.17     24.88 o 
  15   6  13        1.42        2.68     15.88 o 
  16   6  13       74.24       73.26     18.81 o 
  17   6  13      108.39      133.59     22.82 o 
  18   6  13       18.48       11.08     18.50 o 
  19   6  13        2.61      -18.25     18.25 o 
  20   6  13        0.97       -2.66     19.88 o 
   1   7  13      126.10      129.53     38.53 o 
   2   7  13      140.61      138.35     27.20 o 
   3   7  13      102.86       45.30     20.18 o 
   4   7  13      124.33      112.10     26.93 o 
   5   7  13      108.19       67.99     19.55 o 
   6   7  13      388.85      352.69     50.55 o 
   7   7  13      349.59      353.25     53.79 o 
   8   7  13      186.75      193.04     25.24 o 
   9   7  13       69.01       76.90     39.32 o 
  10   7  13       38.58       50.39     21.38 o 
  11   7  13      254.58      301.02     31.10 o 
  12   7  13      313.61      354.62     54.69 o 
  13   7  13      535.59      577.75     60.66 o 
  14   7  13      535.16      592.98     55.89 o 
  15   7  13       50.10       40.52     24.11 o 
  16   7  13      102.79      139.75     28.56 o 
  17   7  13      141.25      166.77     28.97 o 
  18   7  13        4.34        6.40     22.40 o 
  19   7  13       83.31      127.09     30.04 o 
   1   8  13      157.87      147.28     26.18 o 
   2   8  13        8.91       -8.51     15.41 o 
   3   8  13      241.28      191.77     26.34 o 
   4   8  13       30.57       32.53     22.62 o 
   5   8  13        8.05        6.27     17.11 o 
   6   8  13        1.72        2.84     15.73 o 
   7   8  13      163.47      218.12     25.33 o 
   8   8  13        0.47       11.46     18.35 o 
   9   8  13       81.50       26.74     20.47 o 
  10   8  13      124.55      104.92     24.11 o 
  11   8  13       18.52      -17.23     17.23 o 
  12   8  13      178.78      197.78     28.88 o 
  13   8  13      119.31      105.64     26.62 o 
  14   8  13      112.50      114.53     27.60 o 
  15   8  13        8.06       30.99     23.53 o 
  16   8  13       97.27      184.03     30.79 o 
  17   8  13      107.16       68.45     27.62 o 
  18   8  13        0.45       -7.31     24.72 o 
   1   9  13      150.61      127.64     24.33 o 
   2   9  13      262.68      247.62     51.39 o 
   3   9  13      185.54       87.14     35.77 o 
   4   9  13      422.81      299.86     48.11 o 
   5   9  13       53.26       32.88     19.60 o 
   6   9  13      131.54      118.04     23.89 o 
   7   9  13      188.80      188.15     26.66 o 
   8   9  13       21.01      -17.18     17.18 o 
   9   9  13       85.22       43.72     41.76 o 
  10   9  13        0.01       -3.51     31.37 o 
  11   9  13       16.10        7.28     22.25 o 
  12   9  13       87.43       78.86     25.31 o 
  13   9  13       33.19       59.73     25.64 o 
  14   9  13       26.07       58.09     25.61 o 
  15   9  13       45.92       56.38     27.52 o 
  16   9  13       18.99        3.37     26.15 o 
  17   9  13       28.54       85.71     44.24 o 
   1  10  13       38.54       -1.15     17.01 o 
   2  10  13       35.72       37.31     22.47 o 
   3  10  13      170.75      127.27     54.20 o 
   4  10  13      102.88       25.47     24.25 o 
   5  10  13       21.73       53.86     24.44 o 
   6  10  13       28.05       18.39     20.26 o 
   7  10  13      164.24      171.33     27.45 o 
   8  10  13       51.20       45.41     21.65 o 
   9  10  13       25.41       14.99     20.60 o 
  10  10  13        1.88       23.51     21.80 o 
  11  10  13      104.35      115.61     28.08 o 
  12  10  13        1.76       -2.51     23.04 o 
  13  10  13       43.86       16.41     35.15 o 
  14  10  13       15.69       26.05     34.51 o 
  15  10  13        1.05       35.88     25.22 o 
   1  11  13        4.51       -9.04     19.10 o 
   2  11  13       73.24       67.07     24.58 o 
   3  11  13       21.86       34.86     32.17 o 
   4  11  13      132.98      148.03     26.92 o 
   5  11  13       10.38       17.85     21.57 o 
   6  11  13      127.15      142.53     40.51 o 
   7  11  13       57.58       16.77     29.15 o 
   8  11  13       21.78       18.69     29.74 o 
   9  11  13        3.02       -8.20     21.95 o 
  10  11  13       26.25      -17.24     23.46 o 
  11  11  13       71.36       72.32     27.06 o 
  12  11  13       29.12       30.76     25.66 o 
  13  11  13       74.78      150.30     44.86 o 
   1  12  13        8.77       15.36     21.69 o 
   2  12  13        6.01      -20.80     20.80 o 
   3  12  13       48.65       30.70     23.69 o 
   4  12  13        0.88       13.48     22.90 o 
   5  12  13        0.01       20.57     24.83 o 
   6  12  13       14.03       -4.49     22.73 o 
   7  12  13       52.10       54.45     32.65 o 
   8  12  13       11.17       11.42     23.90 o 
   9  12  13       16.36        5.81     35.54 o 
   1  13  13        7.77       22.13     28.73 o 
   2  13  13       11.23       29.38     28.68 o 
   3  13  13       32.00       29.16     27.78 o 
   4  13  13       47.96       54.38     40.73 o 
   0   0  14     7091.83     7249.43    284.14 o 
   1   0  14      593.25      610.87     27.81 o 
   2   0  14    10887.80    11625.55    316.50 o 
   3   0  14     4997.83     5462.19    166.09 o 
   4   0  14     2305.07     2396.52     80.18 o 
   5   0  14     4946.86     5069.74    155.62 o 
   6   0  14        1.75        0.56     11.76 o 
   7   0  14     2413.69     2660.61    128.05 o 
   8   0  14      808.33      672.55     62.17 o 
   9   0  14     3600.89     3509.67    169.78 o 
  10   0  14     1877.29     2012.13     79.31 o 
  11   0  14     1601.40     1641.57    106.14 o 
  12   0  14      128.90      217.74     23.77 o 
  13   0  14      377.91      444.92     31.60 o 
  14   0  14      373.06      457.55     37.13 o 
  15   0  14     1463.26     1443.45     96.02 o 
  16   0  14      134.79      152.45     25.61 o 
  17   0  14      479.86      462.74     56.16 o 
  18   0  14      974.84     1120.84     86.99 o 
  19   0  14      548.90      590.59     63.28 o 
  20   0  14      889.79     1081.19    161.09 o 
  21   0  14       57.12       47.80     39.32 o 
  22   0  14      194.02      256.67     55.50 o 
   0   1  14     5221.36     5799.09    193.25 o 
   1   1  14     1348.36     1300.95     37.11 o 
   2   1  14     1551.79     1643.16     39.95 o 
   3   1  14     3610.94     3829.86     81.60 o 
   4   1  14      358.95      413.19     19.15 o 
   5   1  14     6651.37     6839.83    145.40 o 
   6   1  14      361.58      423.57     18.44 o 
   7   1  14     2148.18     2148.94     61.48 o 
   8   1  14     1975.17     1994.73     59.16 o 
   9   1  14     2637.51     2749.98     75.34 o 
  10   1  14     2798.70     2729.50     88.05 o 
  11   1  14       55.00       36.21     11.81 o 
  12   1  14     1139.28     1214.93     70.61 o 
  13   1  14      807.72      887.02     36.67 o 
  14   1  14       30.46       28.17     15.38 o 
  15   1  14      816.87      710.49     34.85 o 
  16   1  14        0.53       -2.66     14.26 o 
  17   1  14      947.79      993.64     56.03 o 
  18   1  14       13.91        1.20     18.03 o 
  19   1  14      136.19      154.82     32.49 o 
  20   1  14      661.87      833.22     69.19 o 
  21   1  14      149.40      223.51     43.97 o 
  22   1  14       58.94      126.60     32.85 o 
   0   2  14      968.84      919.07     38.49 o 
   1   2  14      175.28      146.41     11.26 o 
   2   2  14      154.32      133.06     13.95 o 
   3   2  14     1800.80     1881.60     46.38 o 
   4   2  14     2110.90     2053.65     54.03 o 
   5   2  14     1217.16     1330.48     58.27 o 
   6   2  14      128.41       91.87     11.26 o 
   7   2  14     1254.74     1296.36     48.92 o 
   8   2  14     3354.80     3487.58    102.24 o 
   9   2  14      556.12      621.71     30.01 o 
  10   2  14     4714.04     4744.67    135.15 o 
  11   2  14      349.51      337.90     27.79 o 
  12   2  14        9.42        1.37     13.69 o 
  13   2  14       97.42      121.40     25.88 o 
  14   2  14      141.66      150.13     22.26 o 
  15   2  14      509.37      593.81     34.17 o 
  16   2  14      602.34      677.54     34.63 o 
  17   2  14      155.47      183.17     32.94 o 
  18   2  14      104.13      130.93     20.89 o 
  19   2  14      102.09       97.68     20.18 o 
  20   2  14       18.51       -3.74     18.64 o 
  21   2  14        1.40        5.96     20.28 o 
  22   2  14      104.08       83.42     24.33 o 
   0   3  14      372.98      414.45     24.14 o 
   1   3  14      310.72      308.60     14.90 o 
   2   3  14        1.66       11.98      9.67 o 
   3   3  14       42.42       38.57     10.64 o 
   4   3  14     1032.88      989.03     33.54 o 
   5   3  14      175.80      245.54     20.54 o 
   6   3  14       86.22       96.33     14.22 o 
   7   3  14     1124.21     1155.80     43.12 o 
   8   3  14       73.68       75.94     14.65 o 
   9   3  14       47.35       39.28     14.77 o 
  10   3  14       95.16       71.40     15.45 o 
  11   3  14       33.09       97.76     16.42 o 
  12   3  14       22.19      -13.05     13.85 o 
  13   3  14       23.85       11.15     14.68 o 
  14   3  14      170.09      178.94     20.47 o 
  15   3  14      218.68      198.43     22.00 o 
  16   3  14       42.17       63.44     19.04 o 
  17   3  14       53.16       28.17     17.43 o 
  18   3  14       37.36       -7.30     19.91 o 
  19   3  14        3.08        0.06     17.41 o 
  20   3  14       55.18       30.20     27.11 o 
  21   3  14        0.76      -17.74     17.74 o 
   0   4  14     9098.54     8705.87    346.80 o 
   1   4  14      604.94      507.47     26.91 o 
   2   4  14     2073.33     2058.48     88.45 o 
   3   4  14      388.56      394.94     23.92 o 
   4   4  14      655.55      661.81     26.81 o 
   5   4  14      569.24      514.30     25.45 o 
   6   4  14     2343.58     2273.19     81.54 o 
   7   4  14      980.85      991.43     39.18 o 
   8   4  14      230.40      235.68     19.66 o 
   9   4  14        2.94        0.63     13.19 o 
  10   4  14        0.51       -9.06     13.08 o 
  11   4  14        5.12       -6.12     12.85 o 
  12   4  14      104.93       78.77     21.58 o 
  13   4  14      114.19      115.47     18.11 o 
  14   4  14        4.77      -13.21     14.51 o 
  15   4  14      181.39      175.40     20.94 o 
  16   4  14      108.69       76.84     18.19 o 
  17   4  14      256.84      310.30     24.93 o 
  18   4  14      235.01      248.95     34.34 o 
  19   4  14       23.80       61.41     19.81 o 
  20   4  14      259.12      284.66     42.15 o 
  21   4  14       30.90        6.10     34.76 o 
   0   5  14      574.06      502.89     42.82 o 
   1   5  14     1329.68     1305.39     52.02 o 
   2   5  14        8.20        5.55     14.42 o 
   3   5  14      963.50      958.77     44.11 o 
   4   5  14       81.91       58.85     15.70 o 
   5   5  14     1016.14      986.08     64.09 o 
   6   5  14      166.85      189.93     37.96 o 
   7   5  14      986.89      880.88     42.92 o 
   8   5  14       45.08       17.49     15.00 o 
   9   5  14      236.45      214.63     22.51 o 
  10   5  14      160.09      176.64     21.08 o 
  11   5  14      166.96      190.21     25.38 o 
  12   5  14      367.80      393.71     29.42 o 
  13   5  14      314.84      334.29     24.38 o 
  14   5  14        1.91        1.61     15.72 o 
  15   5  14      400.70      409.87     27.40 o 
  16   5  14       18.88        3.95     16.60 o 
  17   5  14      289.30      301.48     26.01 o 
  18   5  14       96.95       51.85     20.88 o 
  19   5  14       74.29       82.43     22.25 o 
  20   5  14       53.63       73.79     21.80 o 
   0   6  14      919.85      904.34     90.31 o 
   1   6  14     1070.94      966.52     44.84 o 
   2   6  14      178.80      155.49     28.12 o 
   3   6  14      273.13      248.69     37.66 o 
   4   6  14      361.05      376.14     49.93 o 
   5   6  14     1283.54     1131.09     55.27 o 
   6   6  14      816.73      767.73     96.57 o 
   7   6  14     1498.12     1444.00     67.35 o 
   8   6  14     1106.90     1121.65     58.29 o 
   9   6  14      618.50      747.52     41.59 o 
  10   6  14     1503.68     1620.77     68.26 o 
  11   6  14      362.38      406.24     50.24 o 
  12   6  14     1175.58     1397.98     88.90 o 
  13   6  14      799.43      847.32     62.72 o 
  14   6  14        2.55        5.92     19.27 o 
  15   6  14      448.68      493.07     36.88 o 
  16   6  14       50.03       22.14     21.23 o 
  17   6  14      357.74      393.74     38.64 o 
  18   6  14        4.62       10.10     23.50 o 
  19   6  14       22.13       17.29     22.54 o 
   0   7  14     2880.53     2573.62    176.00 o 
   1   7  14      928.23      821.39     57.42 o 
   2   7  14     1320.61     1342.43     61.17 o 
   3   7  14     1191.35     1043.86    102.64 o 
   4   7  14      231.48      201.79     47.26 o 
   5   7  14     1668.25     1425.65    122.38 o 
   6   7  14      459.66      406.45     33.62 o 
   7   7  14      900.63      942.13     64.39 o 
   8   7  14      115.04       90.84     21.74 o 
   9   7  14      505.05      450.45     59.52 o 
  10   7  14      745.17      709.81     87.62 o 
  11   7  14      446.59      407.50     48.77 o 
  12   7  14      673.07      677.88     69.98 o 
  13   7  14      347.81      345.60     50.95 o 
  14   7  14      130.89      178.65     30.17 o 
  15   7  14      440.66      417.57     60.08 o 
  16   7  14        0.23       -2.97     23.19 o 
  17   7  14      186.75      219.34     60.88 o 
  18   7  14       60.57       59.62     27.45 o 
   0   8  14      502.68      474.76     97.66 o 
   1   8  14      935.68      910.10     47.44 o 
   2   8  14      119.43       86.92     21.86 o 
   3   8  14      309.86      235.08     54.05 o 
   4   8  14        0.84        5.86     16.50 o 
   5   8  14      295.52      257.46     48.56 o 
   6   8  14        6.24      -16.44     16.92 o 
   7   8  14      159.35      111.34     22.13 o 
   8   8  14      100.06       72.34     21.53 o 
   9   8  14       70.23        9.35     24.37 o 
  10   8  14       56.09       66.95     23.40 o 
  11   8  14      114.17      100.37     30.69 o 
  12   8  14        0.29        3.52     22.47 o 
  13   8  14      123.79      132.06     30.08 o 
  14   8  14       32.74       47.81     38.97 o 
  15   8  14      129.52      135.38     28.27 o 
  16   8  14      119.00      167.53     31.53 o 
  17   8  14       83.14        0.33     41.23 o 
   0   9  14       65.67       30.77     24.86 o 
   1   9  14        5.64       15.59     17.04 o 
   2   9  14        4.47        4.66     17.89 o 
   3   9  14       53.84       58.80     20.21 o 
   4   9  14       72.23       39.77     19.71 o 
   5   9  14       63.48       77.44     31.13 o 
   6   9  14       75.62       37.53     20.09 o 
   7   9  14        2.66        7.54     19.31 o 
   8   9  14       44.06       46.80     20.94 o 
   9   9  14        5.07      -19.19     19.19 o 
  10   9  14       15.57       14.46     21.36 o 
  11   9  14        5.78        9.45     27.77 o 
  12   9  14        8.04       22.93     22.89 o 
  13   9  14       12.17        3.89     23.37 o 
  14   9  14        0.20       -8.38     25.32 o 
  15   9  14       49.74       20.69     25.85 o 
  16   9  14        1.90       38.58     27.45 o 
   0  10  14       60.33       54.52     28.86 o 
   1  10  14       15.32       11.18     18.30 o 
   2  10  14       66.99       76.15     21.92 o 
   3  10  14       13.54       33.73     22.59 o 
   4  10  14       15.33       -0.90     18.13 o 
   5  10  14        8.90        8.11     18.67 o 
   6  10  14       24.01        0.61     20.15 o 
   7  10  14        4.83       42.10     20.99 o 
   8  10  14       94.45       91.91     24.92 o 
   9  10  14        4.76       33.29     22.13 o 
  10  10  14       47.03       27.56     22.21 o 
  11  10  14       20.94       -8.69     27.70 o 
  12  10  14        8.34       -4.04     25.32 o 
  13  10  14       12.82      -11.98     24.50 o 
  14  10  14        0.46      -20.32     23.81 o 
   0  11  14       82.99       25.24     32.53 o 
   1  11  14       46.11       13.00     21.13 o 
   2  11  14       15.53       54.21     25.86 o 
   3  11  14       46.08       17.55     22.47 o 
   4  11  14       43.89       20.25     22.42 o 
   5  11  14       46.12       45.18     32.15 o 
   6  11  14       15.08       19.40     23.17 o 
   7  11  14       14.57       26.31     23.60 o 
   8  11  14       17.86        8.79     22.10 o 
   9  11  14       38.49       38.91     24.45 o 
  10  11  14        0.26       17.96     23.35 o 
  11  11  14       11.22        4.08     24.07 o 
   0  12  14       93.05       84.14     37.93 o 
   1  12  14       41.05       67.45     26.13 o 
   2  12  14      159.65      165.66     37.58 o 
   3  12  14       61.54       33.19     27.84 o 
   4  12  14       40.36       55.60     25.71 o 
   5  12  14       57.37       46.00     28.97 o 
   6  12  14        4.54       27.78     26.41 o 
   7  12  14       60.06       61.78     26.29 o 
   8  12  14       19.46      -16.89     25.83 o 
   1   1  15       13.65       30.70      9.21 o 
   2   1  15      755.37      832.02     25.36 o 
   3   1  15     1380.00     1352.90     36.36 o 
   4   1  15       87.13      122.63     11.67 o 
   5   1  15      416.86      453.53     24.76 o 
   6   1  15     1124.98     1194.57     35.13 o 
   7   1  15      362.97      342.52     19.01 o 
   8   1  15      585.07      556.16     23.56 o 
   9   1  15        6.20       23.82     12.06 o 
  10   1  15      146.95      173.82     16.37 o 
  11   1  15       35.91       23.52     15.19 o 
  12   1  15      172.01      208.47     23.03 o 
  13   1  15        0.03       -1.75     13.96 o 
  14   1  15       41.03       49.81     17.35 o 
  15   1  15       13.19       24.03     16.08 o 
  16   1  15       32.74       39.92     22.60 o 
  17   1  15        7.21       15.11     18.14 o 
  18   1  15       73.76       60.35     20.12 o 
  19   1  15       31.22       18.40     19.86 o 
  20   1  15       81.38       90.15     22.70 o 
  21   1  15       39.30       -0.55     26.11 o 
   1   2  15       20.77       -4.55      7.95 o 
   2   2  15      263.11      258.62     19.70 o 
   3   2  15        6.36        3.37      8.29 o 
   4   2  15       18.13        0.25      9.13 o 
   5   2  15        1.22       -2.13     11.47 o 
   6   2  15       22.30       22.41     12.67 o 
   7   2  15        5.58      -11.26     11.26 o 
   8   2  15        1.78       -8.12     12.13 o 
   9   2  15       43.42       32.69     14.20 o 
  10   2  15       30.90       11.07     14.18 o 
  11   2  15      195.86      152.95     20.07 o 
  12   2  15      252.42      311.64     23.60 o 
  13   2  15      145.08      164.41     20.69 o 
  14   2  15      260.89      325.10     25.48 o 
  15   2  15      106.06      150.11     20.61 o 
  16   2  15       16.93       11.89     21.03 o 
  17   2  15       23.49       40.22     17.99 o 
  18   2  15       33.28        7.40     17.95 o 
  19   2  15        1.11      -17.13     17.13 o 
  20   2  15       36.47       26.25     20.34 o 
  21   2  15       16.20      -19.88     19.88 o 
   1   3  15       21.65        4.86      9.34 o 
   2   3  15       45.85       54.20     11.31 o 
   3   3  15       50.74       62.38     11.95 o 
   4   3  15     2648.09     2522.82     68.73 o 
   5   3  15      596.45      549.23     25.45 o 
   6   3  15     1231.86     1231.27     45.32 o 
   7   3  15       72.13       14.87     13.46 o 
   8   3  15       67.08       67.26     15.11 o 
   9   3  15      250.53      240.58     20.81 o 
  10   3  15      323.30      358.06     24.32 o 
  11   3  15       40.72       25.22     16.28 o 
  12   3  15      318.58      343.09     29.50 o 
  13   3  15      188.08      175.92     20.53 o 
  14   3  15      531.19      585.41     32.98 o 
  15   3  15       96.77       94.39     19.20 o 
  16   3  15        0.44      -17.54     20.98 o 
  17   3  15       14.17       -3.44     17.79 o 
  18   3  15       49.81       75.98     20.09 o 
  19   3  15       15.10       16.37     19.41 o 
  20   3  15       60.06       39.04     35.47 o 
  21   3  15       47.04       38.63     26.32 o 
   1   4  15      467.40      452.78     26.05 o 
   2   4  15        2.26        6.43     12.78 o 
   3   4  15      173.53      163.36     18.25 o 
   4   4  15       72.61       75.94     16.01 o 
   5   4  15        2.69       30.19     15.32 o 
   6   4  15      205.64      183.58     17.88 o 
   7   4  15       15.05       17.95     13.03 o 
   8   4  15       27.02       43.13     25.75 o 
   9   4  15        0.19       -0.59     12.95 o 
  10   4  15        3.33      -13.62     13.62 o 
  11   4  15        8.30        1.81     13.84 o 
  12   4  15      250.18      240.57     22.78 o 
  13   4  15       62.85       49.02     17.74 o 
  14   4  15        1.04      -14.46     14.46 o 
  15   4  15        0.29       -4.54     16.71 o 
  16   4  15       43.30       54.61     18.85 o 
  17   4  15        0.35        5.37     17.44 o 
  18   4  15      164.17      170.54     39.07 o 
  19   4  15        1.38       31.17     20.89 o 
  20   4  15        1.24       -7.90     19.91 o 
   1   5  15      261.05      278.54     24.65 o 
   2   5  15     1726.40     1837.61     70.34 o 
   3   5  15      126.90      141.49     19.28 o 
   4   5  15      263.00      235.94     27.00 o 
   5   5  15       69.23       72.11     20.13 o 
   6   5  15      119.13      140.25     20.30 o 
   7   5  15       44.57       22.82     16.49 o 
   8   5  15       86.20       86.84     19.69 o 
   9   5  15        9.45        8.79     22.24 o 
  10   5  15      261.52      366.02     29.72 o 
  11   5  15       12.36       24.33     27.29 o 
  12   5  15      157.20      188.78     21.93 o 
  13   5  15       35.78       32.17     17.30 o 
  14   5  15      133.42      162.40     21.35 o 
  15   5  15       53.64       45.77     18.70 o 
  16   5  15      255.03      312.51     31.09 o 
  17   5  15       51.87       50.91     19.86 o 
  18   5  15      101.14       78.14     22.55 o 
  19   5  15        8.13       26.07     20.60 o 
   1   6  15      214.33      296.49     31.58 o 
   2   6  15       38.37       78.67     17.28 o 
   3   6  15      109.02       98.83     25.40 o 
   4   6  15        2.27       23.46     16.45 o 
   5   6  15        6.76        9.30     16.17 o 
   6   6  15       11.30       14.97     26.79 o 
   7   6  15       63.50       40.28     53.61 o 
   8   6  15      181.01      162.82     33.38 o 
   9   6  15       67.61       80.63     25.84 o 
  10   6  15        4.71       63.78     20.51 o 
  11   6  15       19.31       64.54     21.23 o 
  12   6  15       27.17       44.86     21.06 o 
  13   6  15        0.08       -4.53     19.94 o 
  14   6  15        0.01        5.95     19.96 o 
  15   6  15        6.31        1.13     19.28 o 
  16   6  15      135.77      158.50     27.51 o 
  17   6  15       20.26       15.82     24.19 o 
  18   6  15       60.40       19.62     24.44 o 
  19   6  15        6.10       -7.82     57.50 o 
   1   7  15        1.38        9.64     19.66 o 
   2   7  15        0.07       20.97     16.53 o 
   3   7  15       40.40       21.59     17.68 o 
   4   7  15       45.63       45.39     19.77 o 
   5   7  15       66.14       36.23     19.51 o 
   6   7  15      185.70      135.01     33.41 o 
   7   7  15       33.76       44.38     20.05 o 
   8   7  15      125.57       75.04     22.04 o 
   9   7  15        3.14      -15.00     20.40 o 
  10   7  15      105.03      137.39     25.92 o 
  11   7  15       53.17       64.73     31.11 o 
  12   7  15      659.55      831.17     52.19 o 
  13   7  15      144.99      188.28     30.44 o 
  14   7  15      582.93      591.05     95.63 o 
  15   7  15       43.79       45.17     25.57 o 
  16   7  15        3.02        1.28     23.15 o 
  17   7  15        1.44       -3.19     33.80 o 
  18   7  15       61.34       45.78     41.78 o 
   1   8  15       13.29      -18.87     23.50 o 
   2   8  15        1.44       10.47     16.82 o 
   3   8  15        1.10       -1.83     17.08 o 
   4   8  15      136.73      102.16     34.54 o 
   5   8  15       16.81        8.26     18.59 o 
   6   8  15        1.76        9.73     18.78 o 
   7   8  15        3.87      -18.13     18.13 o 
   8   8  15       99.91      106.55     23.88 o 
   9   8  15        0.02      -18.83     18.83 o 
  10   8  15       11.32       -5.17     31.93 o 
  11   8  15       78.94       83.48     34.15 o 
  12   8  15      186.62      178.47     38.27 o 
  13   8  15       42.35       54.87     40.67 o 
  14   8  15      193.29      255.38     34.20 o 
  15   8  15       50.04       12.23     31.74 o 
  16   8  15        5.38       -3.71     25.45 o 
   1   9  15       16.20        2.14     17.71 o 
   2   9  15      192.26      150.38     36.85 o 
   3   9  15      100.94       73.84     21.44 o 
   4   9  15      425.07      495.27     51.47 o 
   5   9  15       77.75       49.75     21.55 o 
   6   9  15       28.65       27.19     19.78 o 
   7   9  15        6.97       -2.81     18.48 o 
   8   9  15       13.05      -17.61     17.61 o 
   9   9  15        2.33       12.77     21.21 o 
  10   9  15       38.24       52.33     30.95 o 
  11   9  15       11.23       -9.65     22.93 o 
  12   9  15        1.48       13.44     24.72 o 
  13   9  15        1.90      -21.90     22.71 o 
  14   9  15       20.08       18.33     24.97 o 
  15   9  15       10.72       38.15     28.28 o 
   1  10  15        0.01       38.29     21.75 o 
   2  10  15      103.01       72.09     23.68 o 
   3  10  15       19.93       25.63     20.82 o 
   4  10  15       77.91       80.53     27.00 o 
   5  10  15        0.49        4.15     20.38 o 
   6  10  15       21.35       28.04     22.50 o 
   7  10  15        3.60       17.23     29.52 o 
   8  10  15       87.44      100.65     26.59 o 
   9  10  15        0.16        3.87     31.61 o 
  10  10  15        3.36       17.75     23.45 o 
  11  10  15        6.50      -18.00     23.46 o 
  12  10  15        9.31       49.52     43.01 o 
  13  10  15        3.63      -24.20     24.20 o 
   1  11  15        0.45       41.51     22.99 o 
   2  11  15        0.09      -20.95     20.95 o 
   3  11  15        6.56        4.75     25.11 o 
   4  11  15       16.87       51.13     24.12 o 
   5  11  15        4.13        6.74     21.73 o 
   6  11  15      128.98      132.84     28.48 o 
   7  11  15       33.68        3.92     27.06 o 
   8  11  15       90.57       57.09     26.67 o 
   9  11  15        5.10       24.77     22.47 o 
  10  11  15        0.17       21.78     24.98 o 
   1  12  15        0.43        4.07     25.20 o 
   2  12  15       13.14       37.83     26.23 o 
   3  12  15        0.20       -1.61     24.51 o 
   4  12  15        1.65       26.56     24.33 o 
   5  12  15        2.85       -4.31     22.23 o 
   6  12  15       24.01       21.24     25.71 o 
   0   0  16     1009.05     1087.04     74.69 o 
   1   0  16    14406.34    14860.31    692.82 o 
   2   0  16      244.34      283.16     62.04 o 
   3   0  16     6192.59     6578.93    232.50 o 
   4   0  16       29.34       17.03     18.14 o 
   5   0  16      948.28      904.26     57.47 o 
   6   0  16     1037.95     1028.43     55.21 o 
   7   0  16        3.26        1.32     21.92 o 
   8   0  16        6.51       23.30     15.81 o 
   9   0  16     1079.50     1186.68     72.98 o 
  10   0  16      270.97      300.13     26.69 o 
  11   0  16      631.52      619.49     48.37 o 
  12   0  16       53.98       45.35     21.87 o 
  13   0  16     1853.30     1933.14     88.97 o 
  14   0  16      113.74      102.82     23.79 o 
  15   0  16      506.43      596.54    137.74 o 
  16   0  16       64.27      -20.73     27.84 o 
  17   0  16      496.90      564.57     61.75 o 
  18   0  16        8.80       58.97     35.36 o 
  19   0  16      794.24      947.48    292.82 o 
  20   0  16       52.92      104.95    166.41 o 
   0   1  16       50.56       37.13     29.00 o 
   1   1  16     2907.25     3023.01     85.32 o 
   2   1  16       15.60       12.34     15.05 o 
   3   1  16     1434.77     1504.01     41.71 o 
   4   1  16      543.27      614.61     30.68 o 
   5   1  16       23.18       21.22     10.12 o 
   6   1  16      209.17      210.01     15.01 o 
   7   1  16      264.02      308.23     25.22 o 
   8   1  16      401.33      395.32     29.31 o 
   9   1  16     1230.06     1248.32     42.24 o 
  10   1  16       24.45       67.27     17.13 o 
  11   1  16     1583.35     1906.40    109.05 o 
  12   1  16        8.74       23.98     15.44 o 
  13   1  16      599.74      628.15     33.55 o 
  14   1  16      117.15      136.37     20.16 o 
  15   1  16      322.22      221.37     23.23 o 
  16   1  16      433.55      496.67     31.35 o 
  17   1  16        1.55       -0.78     17.75 o 
  18   1  16        6.86       -2.56     19.46 o 
  19   1  16      390.12      493.18     49.20 o 
  20   1  16        8.50      -36.72     37.51 o 
   0   2  16      754.13      732.28     59.05 o 
   1   2  16        3.53        9.67      8.99 o 
   2   2  16      769.56      881.74     43.06 o 
   3   2  16       17.51       11.95      9.59 o 
   4   2  16     1358.26     1364.15     52.87 o 
   5   2  16       95.33       74.67     14.71 o 
   6   2  16      750.57      852.63     46.54 o 
   7   2  16      317.57      380.28     29.58 o 
   8   2  16        1.71       -4.57     15.89 o 
   9   2  16     2137.60     2478.94    105.77 o 
  10   2  16       22.31       34.45     18.25 o 
  11   2  16     1230.38     1290.81     62.75 o 
  12   2  16      164.45      183.20     23.83 o 
  13   2  16      266.00      267.97     23.94 o 
  14   2  16      513.48      586.87     46.09 o 
  15   2  16       45.81       74.95     19.01 o 
  16   2  16      481.24      520.68     66.31 o 
  17   2  16       98.64       92.10     21.93 o 
  18   2  16      273.91      326.64     28.03 o 
  19   2  16        7.47       -8.89     19.19 o 
  20   2  16       15.37        3.66     20.28 o 
   0   3  16      497.37      578.36     39.15 o 
   1   3  16     1330.21     1423.69     53.56 o 
   2   3  16     1427.21     1296.62     41.74 o 
   3   3  16      282.00      310.43     23.40 o 
   4   3  16     1883.51     2006.34     70.07 o 
   5   3  16       61.96       54.81     14.40 o 
   6   3  16     1062.93     1106.60     61.66 o 
   7   3  16        3.49        0.06     13.32 o 
   8   3  16      853.37      979.28     58.51 o 
   9   3  16      297.14      345.64     37.02 o 
  10   3  16      359.75      388.81     26.08 o 
  11   3  16      274.65      296.60     28.97 o 
  12   3  16      356.81      364.48     32.23 o 
  13   3  16       10.09       24.54     16.88 o 
  14   3  16      314.12      356.05     27.14 o 
  15   3  16        7.52       -6.97     15.81 o 
  16   3  16      216.15      179.39     23.20 o 
  17   3  16        6.95       -2.87     18.02 o 
  18   3  16       38.71       28.20     18.35 o 
  19   3  16       22.52       22.27     19.98 o 
  20   3  16       21.51       35.18     26.55 o 
   0   4  16        2.47        5.14     20.77 o 
   1   4  16     1558.14     1464.50     52.22 o 
   2   4  16      491.48      500.75     28.62 o 
   3   4  16      363.15      363.05     24.36 o 
   4   4  16     1895.16     1874.82     70.68 o 
   5   4  16      104.95       94.74     20.01 o 
   6   4  16     2913.24     2792.03     98.05 o 
   7   4  16      220.98      156.09     22.42 o 
   8   4  16      917.57      951.39     54.77 o 
   9   4  16       51.75       65.45     16.12 o 
  10   4  16      174.28      204.94     20.91 o 
  11   4  16       92.03      111.19     18.98 o 
  12   4  16      347.84      419.72     29.20 o 
  13   4  16        6.36       10.73     16.64 o 
  14   4  16      186.39      230.36     25.87 o 
  15   4  16       36.97       12.72     18.48 o 
  16   4  16      121.17      102.51     21.77 o 
  17   4  16      137.03      159.00     38.19 o 
  18   4  16       20.41       11.63     19.73 o 
  19   4  16      203.63      256.29     29.00 o 
   0   5  16       20.73        5.22     22.75 o 
   1   5  16      194.46      198.46     22.84 o 
   2   5  16      234.07      198.70     22.53 o 
   3   5  16      136.58      162.79     24.17 o 
   4   5  16       54.39       44.46     16.67 o 
   5   5  16      151.33      101.73     19.46 o 
   6   5  16       20.29        3.99     16.53 o 
   7   5  16       90.13       64.45     20.22 o 
   8   5  16        4.80        1.03     16.89 o 
   9   5  16      291.89      285.22     42.85 o 
  10   5  16       53.27       42.37     20.51 o 
  11   5  16      673.70      690.78     70.23 o 
  12   5  16       34.82       72.74     22.21 o 
  13   5  16       96.34       91.62     23.60 o 
  14   5  16      141.25      115.15     25.44 o 
  15   5  16        2.70       -2.35     17.17 o 
  16   5  16       62.23       71.33     21.60 o 
  17   5  16       57.87       48.27     21.11 o 
  18   5  16       37.12       26.87     20.96 o 
  19   5  16       98.69      159.57     28.60 o 
   0   6  16        0.85       11.94     21.91 o 
   1   6  16      490.41      449.37     36.17 o 
   2   6  16        0.89        2.52     16.06 o 
   3   6  16      650.89      610.42     77.76 o 
   4   6  16       24.14       17.05     17.96 o 
   5   6  16     1443.87     1460.42     95.41 o 
   6   6  16        2.98        6.87     18.64 o 
   7   6  16     1036.28      975.28     53.84 o 
   8   6  16       71.10      110.27     24.76 o 
   9   6  16     1242.82     1219.97    102.95 o 
  10   6  16      201.43      207.32     42.65 o 
  11   6  16     1480.23     1499.34     72.24 o 
  12   6  16        3.98        0.79     19.90 o 
  13   6  16      332.42      364.42     73.50 o 
  14   6  16       44.13       70.28     24.60 o 
  15   6  16        2.36       -9.22     21.48 o 
  16   6  16      184.23      203.54     30.19 o 
  17   6  16        1.72       11.76     22.58 o 
  18   6  16       19.16      -21.47     25.11 o 
   0   7  16        4.15        4.47     24.44 o 
   1   7  16      565.71      481.98     34.24 o 
   2   7  16       17.08       -2.81     20.11 o 
   3   7  16      378.92      343.51     34.24 o 
   4   7  16      119.15       50.05     19.63 o 
   5   7  16      793.68      744.43     46.06 o 
   6   7  16       11.49       19.87     18.36 o 
   7   7  16      556.82      546.21     59.82 o 
   8   7  16        1.71       20.00     21.55 o 
   9   7  16      638.33      702.63     75.36 o 
  10   7  16        2.46       17.87     22.21 o 
  11   7  16      620.79      663.87     86.15 o 
  12   7  16        0.51       40.23     23.97 o 
  13   7  16      304.36      323.88     49.22 o 
  14   7  16       31.03       25.40     25.62 o 
  15   7  16       23.06       23.18     32.60 o 
  16   7  16       50.05       49.82     26.92 o 
  17   7  16       84.06       51.30     30.38 o 
   0   8  16        0.74        5.57     25.71 o 
   1   8  16      407.42      380.56     31.81 o 
   2   8  16        5.74        4.14     19.73 o 
   3   8  16       94.80       91.37     30.98 o 
   4   8  16       76.95       60.63     22.67 o 
   5   8  16       69.26       38.89     19.42 o 
   6   8  16      119.29      113.73     24.34 o 
   7   8  16       29.05       25.39     21.52 o 
   8   8  16      170.65      144.84     27.66 o 
   9   8  16        0.65       -9.44     21.10 o 
  10   8  16      101.64       82.13     26.33 o 
  11   8  16       22.02       14.37     23.45 o 
  12   8  16       61.49       61.56     33.76 o 
  13   8  16       36.76       13.06     25.54 o 
  14   8  16        8.03       -3.24     23.03 o 
  15   8  16       65.63       80.38     28.85 o 
   0   9  16       61.65        2.31     28.34 o 
   1   9  16       76.76       68.65     41.67 o 
   2   9  16      129.35       99.47     23.36 o 
   3   9  16        3.34        5.34     19.85 o 
   4   9  16      235.34      156.55     41.26 o 
   5   9  16        6.52       -2.48     19.86 o 
   6   9  16      287.36      175.01     51.93 o 
   7   9  16       21.94       14.64     20.95 o 
   8   9  16       76.08       70.01     23.76 o 
   9   9  16        1.09       -9.70     22.79 o 
  10   9  16       61.35       47.29     23.71 o 
  11   9  16        6.87      -19.38     25.11 o 
  12   9  16       39.53       32.18     26.48 o 
  13   9  16        0.33      -22.64     22.64 o 
   0  10  16      290.10      272.26     45.22 o 
   1  10  16       40.60       56.62     24.18 o 
   2  10  16      353.66      252.63     34.19 o 
   3  10  16       17.90        4.30     19.97 o 
   4  10  16      198.86      157.47     31.38 o 
   5  10  16       12.43       10.80     22.83 o 
   6  10  16      101.42       34.73     27.45 o 
   7  10  16       92.96       65.85     24.67 o 
   8  10  16        2.95       -8.00     26.30 o 
   9  10  16       67.51       94.66     32.60 o 
  10  10  16       20.55        8.63     34.82 o 
  11  10  16       19.50        9.33     24.46 o 
   0  11  16       59.89       67.97     34.76 o 
   1  11  16        6.90       21.34     34.51 o 
   2  11  16       10.02       12.97     23.00 o 
   3  11  16        7.44      -19.24     22.58 o 
   4  11  16       15.49       28.78     23.12 o 
   5  11  16       31.57       37.13     28.06 o 
   6  11  16       21.93        9.04     24.47 o 
   7  11  16       50.39       38.78     25.50 o 
   8  11  16       38.91       39.86     25.59 o 
   0  12  16       53.05      -13.45     35.36 o 
   1  12  16       71.36       53.98     30.34 o 
   2  12  16       16.70       31.78     43.50 o 
   1   1  17       89.03       85.76     12.10 o 
   2   1  17        1.71       19.83     10.85 o 
   3   1  17      307.59      360.82     17.59 o 
   4   1  17        2.36        2.48      9.58 o 
   5   1  17      506.84      559.28     41.39 o 
   6   1  17       29.74       46.98     15.23 o 
   7   1  17      387.12      330.81     20.20 o 
   8   1  17        5.16       11.50     14.63 o 
   9   1  17       25.04        8.04     14.55 o 
  10   1  17       11.37       22.98     15.15 o 
  11   1  17      238.43      234.21     25.46 o 
  12   1  17        3.50       23.35     16.63 o 
  13   1  17        8.29       -0.88     18.85 o 
  14   1  17       10.15       -4.66     16.66 o 
  15   1  17       82.57      103.79     20.15 o 
  16   1  17       50.07       55.90     19.90 o 
  17   1  17        5.11      -23.75     24.00 o 
  18   1  17       67.20      108.11     28.94 o 
  19   1  17        6.22       -1.98     25.99 o 
   1   2  17        6.22       15.84     10.40 o 
   2   2  17       29.58       63.15     12.95 o 
   3   2  17      184.94      198.09     16.92 o 
   4   2  17      390.61      403.85     23.13 o 
   5   2  17        2.84       -6.52     12.42 o 
   6   2  17      493.46      510.48     28.14 o 
   7   2  17      190.16      185.22     19.40 o 
   8   2  17      124.52      128.21     25.22 o 
   9   2  17      288.89      278.42     28.78 o 
  10   2  17       96.93      133.61     19.85 o 
  11   2  17        0.38        3.44     15.19 o 
  12   2  17       62.08      104.90     19.05 o 
  13   2  17       65.70       92.29     19.48 o 
  14   2  17      133.25      119.62     20.70 o 
  15   2  17       19.70      -12.22     18.86 o 
  16   2  17       32.12        9.31     20.15 o 
  17   2  17       72.82       76.27     21.03 o 
  18   2  17      116.04      125.57     23.97 o 
  19   2  17        3.05      -15.00     19.91 o 
   1   3  17       65.24      115.48     16.45 o 
   2   3  17       29.06       45.75     15.57 o 
   3   3  17      397.78      371.40     31.89 o 
   4   3  17        0.01       17.04     15.44 o 
   5   3  17      525.94      496.72     36.77 o 
   6   3  17       10.79       16.76     19.57 o 
   7   3  17      225.88      287.65     22.55 o 
   8   3  17       73.97       80.63     16.41 o 
   9   3  17       20.95       21.24     14.94 o 
  10   3  17       72.42       52.34     16.98 o 
  11   3  17      127.60      128.10     20.47 o 
  12   3  17        3.79        4.34     20.81 o 
  13   3  17      917.87     1048.18     51.60 o 
  14   3  17       29.25       43.07     18.22 o 
  15   3  17       86.94      108.91     21.19 o 
  16   3  17       47.09       22.45     19.58 o 
  17   3  17        7.15        2.16     18.74 o 
  18   3  17        0.63       -7.40     20.16 o 
  19   3  17       64.07       90.41     23.35 o 
   1   4  17      201.52      217.39     25.29 o 
   2   4  17      173.02      224.88     22.22 o 
   3   4  17       12.81       11.72     15.31 o 
   4   4  17       76.94       67.58     32.10 o 
   5   4  17       33.23       52.86     18.33 o 
   6   4  17       11.21        5.67     16.76 o 
   7   4  17       97.20       74.36     19.97 o 
   8   4  17      198.49      248.41     27.03 o 
   9   4  17       37.93       26.12     19.23 o 
  10   4  17      218.32      253.91     34.33 o 
  11   4  17       42.39       68.63     18.82 o 
  12   4  17      133.64      177.53     24.57 o 
  13   4  17       91.97      113.73     20.47 o 
  14   4  17      152.75      153.00     25.36 o 
  15   4  17        3.11      -13.14     16.97 o 
  16   4  17       11.65       -2.07     19.15 o 
  17   4  17       53.10       93.90     32.97 o 
  18   4  17        2.03      -19.03     19.03 o 
   1   5  17      547.74      555.64     33.61 o 
   2   5  17       33.19       59.85     19.10 o 
   3   5  17     1124.24     1020.93     81.42 o 
   4   5  17       27.21       19.70     16.22 o 
   5   5  17      321.94      282.53     27.04 o 
   6   5  17       30.95       33.39     21.95 o 
   7   5  17        5.29        1.80     17.66 o 
   8   5  17       28.05       19.95     18.50 o 
   9   5  17      113.22      133.56     23.80 o 
  10   5  17      108.43       83.84     23.02 o 
  11   5  17      104.49      106.56     24.07 o 
  12   5  17      169.80      182.15     34.55 o 
  13   5  17       49.04       43.82     23.21 o 
  14   5  17       77.93       72.74     24.39 o 
  15   5  17       97.41       86.61     25.75 o 
  16   5  17        0.52       17.18     23.33 o 
  17   5  17       52.49       61.33     25.77 o 
  18   5  17        7.02      -10.00     23.93 o 
   1   6  17       50.14       57.79     17.98 o 
   2   6  17      174.41       98.49     21.99 o 
   3   6  17      331.35      303.40     28.29 o 
   4   6  17        7.95       65.86     20.74 o 
   5   6  17        5.59      -16.60     17.77 o 
   6   6  17       12.49       24.42     19.14 o 
   7   6  17       74.86      100.95     25.33 o 
   8   6  17       25.70       36.97     23.15 o 
   9   6  17       40.70       31.21     19.94 o 
  10   6  17       22.06       73.31     22.76 o 
  11   6  17        9.16       13.96     20.28 o 
  12   6  17       25.79       52.58     22.92 o 
  13   6  17       20.20       23.98     22.93 o 
  14   6  17       32.53       36.19     39.67 o 
  15   6  17        5.32       21.51     24.22 o 
  16   6  17        0.19       23.79     26.82 o 
  17   6  17       68.22      108.19     28.52 o 
   1   7  17       35.22       32.56     18.85 o 
   2   7  17       12.82       26.28     18.93 o 
   3   7  17       12.76        0.82     19.32 o 
   4   7  17        0.78      -24.09     26.29 o 
   5   7  17      151.27       76.23     23.78 o 
   6   7  17        2.78      -20.80     20.80 o 
   7   7  17      205.68      167.49     30.97 o 
   8   7  17        6.83       16.15     26.72 o 
   9   7  17       16.12        8.89     28.27 o 
  10   7  17        2.22        2.14     22.58 o 
  11   7  17      139.56      148.21     29.65 o 
  12   7  17        4.86      -18.70     21.05 o 
  13   7  17      343.09      379.84     39.17 o 
  14   7  17        4.95       27.13     25.90 o 
  15   7  17       94.36      109.97     34.02 o 
   1   8  17       12.86        0.64     19.34 o 
   2   8  17        0.46        5.89     24.86 o 
   3   8  17       88.72       66.85     22.94 o 
   4   8  17        1.10        3.56     19.43 o 
   5   8  17        1.27        0.53     20.28 o 
   6   8  17        6.86       15.02     24.54 o 
   7   8  17      190.28      167.63     36.94 o 
   8   8  17       51.91       37.53     22.88 o 
   9   8  17       45.99       25.74     22.96 o 
  10   8  17       21.99       17.45     22.60 o 
  11   8  17        5.52       34.12     25.90 o 
  12   8  17        2.44        0.05     47.64 o 
  13   8  17      135.20      114.57     42.39 o 
  14   8  17        2.66       -0.33     26.24 o 
   1   9  17       29.54       18.68     22.32 o 
   2   9  17        1.68      -19.30     19.30 o 
   3   9  17      320.98      194.83     30.94 o 
   4   9  17        1.37       -0.81     24.58 o 
   5   9  17      184.59      134.42     32.13 o 
   6   9  17       54.08       47.63     22.90 o 
   7   9  17        1.12       68.89     31.91 o 
   8   9  17       62.62       75.87     30.04 o 
   9   9  17       23.42      -18.99     22.50 o 
  10   9  17        8.80      -21.88     21.88 o 
  11   9  17        1.51       17.10     24.28 o 
  12   9  17        1.79       -1.87     24.40 o 
   1  10  17       49.05       46.13     24.27 o 
   2  10  17        1.91      -14.56     33.55 o 
   3  10  17       97.33       81.98     26.16 o 
   4  10  17        9.53       26.73     24.22 o 
   5  10  17       17.45       10.82     23.77 o 
   6  10  17       14.31       25.46     23.26 o 
   7  10  17       41.91       45.77     25.71 o 
   8  10  17        1.37       -6.88     37.89 o 
   9  10  17        1.08        8.20     25.16 o 
  10  10  17        4.98       -9.95     24.10 o 
   1  11  17        0.15        6.13     26.34 o 
   2  11  17       21.62       15.05     23.47 o 
   3  11  17        0.95       -1.12     22.85 o 
   4  11  17       41.86       33.79     25.87 o 
   5  11  17       50.55       41.82     28.47 o 
   6  11  17        1.79       31.64     44.21 o 
   0   0  18     2747.58     2781.68    358.95 o 
   1   0  18      513.60      723.56     39.58 o 
   2   0  18     1056.56      998.51     58.60 o 
   3   0  18      652.61      681.42     67.05 o 
   4   0  18      200.15      159.30     21.35 o 
   5   0  18      135.49      163.50     19.85 o 
   6   0  18      430.10      446.93     29.75 o 
   7   0  18       21.59       29.92     23.76 o 
   8   0  18       66.80       76.60     19.64 o 
   9   0  18        0.04       -0.84     17.43 o 
  10   0  18      438.89      496.49     56.66 o 
  11   0  18       31.53        9.14     27.30 o 
  12   0  18      561.40      711.77    104.36 o 
  13   0  18        2.38      -20.42     34.30 o 
  14   0  18        2.13       18.70     43.70 o 
  15   0  18      162.44      131.41     41.44 o 
  16   0  18        9.63      -12.37     33.39 o 
  17   0  18       54.82      114.75     60.28 o 
  18   0  18      124.54      179.98     70.76 o 
  19   0  18      295.43      285.34     59.20 o 
   0   1  18      224.52      251.91     35.42 o 
   1   1  18       65.73       96.10     13.89 o 
   2   1  18      552.98      505.53     22.06 o 
   3   1  18      268.68      245.90     16.26 o 
   4   1  18       13.13        3.74     10.27 o 
   5   1  18        3.06        9.74     12.36 o 
   6   1  18       12.43       -1.49     13.32 o 
   7   1  18        7.76       17.68     14.36 o 
   8   1  18      437.61      396.22     36.18 o 
   9   1  18      437.96      454.75     32.61 o 
  10   1  18     1222.85     1195.93     50.24 o 
  11   1  18       88.63      110.75     19.81 o 
  12   1  18      117.88      133.91     20.73 o 
  13   1  18        1.31        3.33     16.81 o 
  14   1  18       30.10       22.17     18.12 o 
  15   1  18       87.83      108.53     25.35 o 
  16   1  18        5.37       26.31     24.07 o 
  17   1  18        9.46      -16.69     24.49 o 
  18   1  18       91.48      136.55     31.44 o 
   0   2  18     1165.12     1311.53     78.28 o 
   1   2  18      436.05      403.34     31.75 o 
   2   2  18      632.82      725.21     35.25 o 
   3   2  18      239.40      240.40     18.39 o 
   4   2  18      115.37      150.20     24.45 o 
   5   2  18       98.30       90.49     17.07 o 
   6   2  18      212.38      224.66     35.99 o 
   7   2  18      177.30      193.59     19.97 o 
   8   2  18     1388.68     1498.54     71.70 o 
   9   2  18      487.30      601.43     39.73 o 
  10   2  18     1631.48     1685.67     88.11 o 
  11   2  18       48.76       59.84     18.77 o 
  12   2  18      661.12      721.07     37.62 o 
  13   2  18       84.44       97.79     20.74 o 
  14   2  18       23.92       20.42     18.38 o 
  15   2  18      284.09      231.17     25.54 o 
  16   2  18        9.44        9.69     18.72 o 
  17   2  18      276.64      333.51     44.32 o 
  18   2  18       15.99       59.41     21.42 o 
   0   3  18     4516.39     5126.65    237.86 o 
   1   3  18      370.61      324.51     25.02 o 
   2   3  18     3025.67     3393.32    106.53 o 
   3   3  18     1165.86     1189.30     49.21 o 
   4   3  18      329.14      410.47     31.26 o 
   5   3  18     1023.94     1095.22     85.93 o 
   6   3  18      181.68      222.13     26.12 o 
   7   3  18      306.99      262.78     25.69 o 
   8   3  18     1445.34     1617.30     61.74 o 
   9   3  18       56.45       49.93     18.01 o 
  10   3  18     1948.00     2144.45     73.01 o 
  11   3  18       47.66       49.12     18.70 o 
  12   3  18      639.61      657.11     50.29 o 
  13   3  18      205.78      180.31     24.34 o 
  14   3  18      143.24      200.11     39.30 o 
  15   3  18      207.20      237.82     26.88 o 
  16   3  18       80.50       61.12     21.09 o 
  17   3  18       59.67       25.55     22.39 o 
  18   3  18       58.53       76.55     23.64 o 
   0   4  18     2199.88     2153.15    190.17 o 
   1   4  18      159.86      156.86     30.28 o 
   2   4  18     1140.06     1079.25     54.68 o 
   3   4  18      155.11       69.71     20.19 o 
   4   4  18      201.52      231.89     25.65 o 
   5   4  18      422.50      348.16     36.90 o 
   6   4  18      578.30      567.14     36.87 o 
   7   4  18      706.68      722.95     42.49 o 
   8   4  18      593.01      665.44     76.27 o 
   9   4  18      579.87      578.24     39.14 o 
  10   4  18      562.33      683.28     53.58 o 
  11   4  18      233.42      281.83     30.91 o 
  12   4  18      186.26      191.74     28.13 o 
  13   4  18       88.52       57.88     23.36 o 
  14   4  18      102.85      148.54     23.24 o 
  15   4  18       15.07        8.96     18.10 o 
  16   4  18       78.18      119.20     22.84 o 
  17   4  18        4.98       10.46     20.26 o 
   0   5  18     1176.87     1105.20     79.13 o 
   1   5  18      329.05      348.51     28.95 o 
   2   5  18      406.61      423.85     51.62 o 
   3   5  18       23.48       25.63     21.05 o 
   4   5  18       24.07       13.45     20.02 o 
   5   5  18        6.35       22.35     18.25 o 
   6   5  18        1.90      -17.02     20.74 o 
   7   5  18        5.25       -7.10     17.58 o 
   8   5  18      112.18      129.84     24.06 o 
   9   5  18        1.66      -22.01     36.35 o 
  10   5  18      367.01      328.69     31.28 o 
  11   5  18       37.18       38.19     22.23 o 
  12   5  18      246.27      241.15     30.37 o 
  13   5  18        0.17       -9.09     21.34 o 
  14   5  18       28.69       24.98     23.48 o 
  15   5  18       12.50      -10.45     22.57 o 
  16   5  18        6.88       16.62     23.37 o 
   0   6  18      260.24      216.02     54.33 o 
   1   6  18       29.84       23.07     18.74 o 
   2   6  18        5.25       35.83     19.13 o 
   3   6  18       10.93       -7.27     18.98 o 
   4   6  18        1.58        2.35     18.21 o 
   5   6  18      124.82       92.17     23.73 o 
   6   6  18       41.41       -4.35     19.17 o 
   7   6  18      167.43      179.84     27.43 o 
   8   6  18       91.96       70.48     24.28 o 
   9   6  18      323.71      297.29     32.31 o 
  10   6  18      218.45      277.29     31.44 o 
  11   6  18      330.04      351.21     33.92 o 
  12   6  18      200.11      198.09     33.59 o 
  13   6  18       58.37       66.92     26.84 o 
  14   6  18       15.66       12.87     23.59 o 
  15   6  18       57.05       33.87     26.34 o 
   0   7  18       96.16       49.22     31.77 o 
   1   7  18      168.68      138.99     24.64 o 
   2   7  18        7.63      -18.08     18.08 o 
   3   7  18        6.40       -3.46     19.10 o 
   4   7  18       28.26       37.91     23.01 o 
   5   7  18        5.52       44.18     21.84 o 
   6   7  18       42.10        2.02     20.28 o 
   7   7  18       23.64       26.23     21.82 o 
   8   7  18       87.55       79.50     25.61 o 
   9   7  18       47.55       56.56     23.93 o 
  10   7  18       76.66       41.12     25.06 o 
  11   7  18      104.31      104.66     27.86 o 
  12   7  18      154.05       88.65     34.53 o 
  13   7  18       51.75       63.79     34.11 o 
  14   7  18       12.06       26.33     25.59 o 
   0   8  18      498.86      533.62     58.64 o 
   1   8  18      226.77      224.19     48.61 o 
   2   8  18      252.98      168.66     26.65 o 
   3   8  18       62.50       72.21     22.88 o 
   4   8  18       34.63       14.14     43.52 o 
   5   8  18       23.86        7.81     20.88 o 
   6   8  18       70.09        9.03     22.56 o 
   7   8  18      178.86      171.58     31.00 o 
   8   8  18       23.54        9.71     23.33 o 
   9   8  18       90.78      106.63     28.82 o 
  10   8  18       63.44       59.20     25.67 o 
  11   8  18       16.32       -1.56     25.51 o 
  12   8  18       81.43       49.12     27.55 o 
  13   8  18        1.16       -5.72     27.76 o 
   0   9  18      381.02      339.45     50.43 o 
   1   9  18        7.74       34.26     22.49 o 
   2   9  18      248.85      216.77     56.36 o 
   3   9  18       42.63       26.49     24.54 o 
   4   9  18       93.10       61.17     25.71 o 
   5   9  18      121.19       63.81     36.11 o 
   6   9  18      165.89      184.55     31.71 o 
   7   9  18       31.12       32.32     25.39 o 
   8   9  18       83.80       79.57     27.66 o 
   9   9  18       21.86        5.27     23.09 o 
  10   9  18       43.87       18.84     26.63 o 
   0  10  18       97.72       44.74     36.12 o 
   1  10  18      181.48      127.70     29.43 o 
   2  10  18      105.24      111.29     31.73 o 
   3  10  18       70.23       45.52     41.64 o 
   4  10  18      156.60       93.77     31.57 o 
   5  10  18       60.12       10.02     24.47 o 
   6  10  18      182.44      210.16     33.97 o 
   7  10  18        3.21       -1.19     26.01 o 
   0  11  18       26.02      -67.98     98.81 o 
   1  11  18       14.35      -32.06    107.91 o 
   1   1  19       20.69       16.14     11.38 o 
   2   1  19       77.77       77.49     14.20 o 
   3   1  19      241.83      226.31     25.02 o 
   4   1  19      174.88      145.84     16.34 o 
   5   1  19       51.78       41.96     15.24 o 
   6   1  19       66.20       42.46     15.81 o 
   7   1  19      133.61       93.97     17.63 o 
   8   1  19       53.66       68.03     17.67 o 
   9   1  19        8.79        1.32     16.15 o 
  10   1  19      360.44      349.35     26.80 o 
  11   1  19      105.41       73.07     19.22 o 
  12   1  19       99.18      101.12     26.58 o 
  13   1  19      191.96      179.19     28.19 o 
  14   1  19      125.33       94.74     43.70 o 
  15   1  19       24.18       20.55     23.71 o 
  16   1  19       66.38       53.07     26.96 o 
  17   1  19        2.70       -9.50     25.41 o 
   1   2  19        1.10       20.96     15.13 o 
   2   2  19       46.19       47.39     16.39 o 
   3   2  19       23.25       14.61     12.75 o 
   4   2  19        9.23       -5.61     13.63 o 
   5   2  19        0.10      -12.98     12.98 o 
   6   2  19        2.18      -14.06     14.06 o 
   7   2  19       21.62        3.86     15.69 o 
   8   2  19       56.96       70.58     18.46 o 
   9   2  19       59.54       52.06     23.56 o 
  10   2  19       87.06       69.96     19.38 o 
  11   2  19        9.56       19.23     17.42 o 
  12   2  19       19.98        5.40     18.65 o 
  13   2  19       22.51       15.80     17.89 o 
  14   2  19        3.83        2.76     18.17 o 
  15   2  19        4.50       -8.25     17.74 o 
  16   2  19       98.42       68.94     29.54 o 
  17   2  19       12.52        6.48     24.67 o 
   1   3  19        9.63        4.59     16.66 o 
   2   3  19       21.08       21.53     16.70 o 
   3   3  19      284.73      272.03     27.41 o 
   4   3  19       31.27        1.52     18.50 o 
   5   3  19      360.14      360.27     30.64 o 
   6   3  19      113.33      135.69     23.32 o 
   7   3  19        0.03      -18.25     19.03 o 
   8   3  19      188.46      195.81     27.25 o 
   9   3  19       75.01       44.65     28.88 o 
  10   3  19        4.99       23.74     19.67 o 
  11   3  19       71.90       91.19     20.47 o 
  12   3  19      215.46      193.53     39.69 o 
  13   3  19       22.89       19.43     19.18 o 
  14   3  19       78.35       74.47     25.93 o 
  15   3  19       53.44       41.43     21.69 o 
  16   3  19        1.11        8.76     19.47 o 
  17   3  19       12.55      -17.40     20.48 o 
   1   4  19        4.69       39.27     19.92 o 
   2   4  19      308.87      274.78     25.92 o 
   3   4  19       88.37       82.56     21.42 o 
   4   4  19        0.13       -2.91     18.12 o 
   5   4  19        2.01      -17.65     17.65 o 
   6   4  19       74.59       43.81     21.41 o 
   7   4  19        0.03       34.70     20.38 o 
   8   4  19       28.81       58.31     25.05 o 
   9   4  19        0.00        7.37     23.08 o 
  10   4  19       15.38       25.98     22.74 o 
  11   4  19       12.08       13.34     21.76 o 
  12   4  19       87.89       87.05     26.01 o 
  13   4  19       24.21       11.72     24.48 o 
  14   4  19      130.30      115.81     34.71 o 
  15   4  19       26.84        2.07     23.03 o 
  16   4  19        1.63       20.75     24.82 o 
   1   5  19        2.56       28.28     21.27 o 
   2   5  19      581.84      657.70     44.04 o 
   3   5  19       30.72       26.62     21.11 o 
   4   5  19      470.58      477.42     42.39 o 
   5   5  19       59.45       35.68     20.82 o 
   6   5  19       45.14        4.56     27.91 o 
   7   5  19       72.50       47.66     22.36 o 
   8   5  19        0.46      -17.56     18.58 o 
   9   5  19        1.85      -11.96     20.62 o 
  10   5  19        8.35       10.28     20.30 o 
  11   5  19       41.61       62.67     24.07 o 
  12   5  19       14.84        2.16     21.78 o 
  13   5  19      196.15      245.06     34.81 o 
  14   5  19        0.02       -2.58     22.76 o 
  15   5  19       50.32       68.32     28.26 o 
   1   6  19       41.70       14.93     19.14 o 
   2   6  19      360.58      344.92     33.93 o 
   3   6  19       22.35       10.33     21.03 o 
   4   6  19      183.06      171.03     27.16 o 
   5   6  19        0.84       -2.16     18.53 o 
   6   6  19        0.50        3.74     21.10 o 
   7   6  19       13.11       18.82     22.03 o 
   8   6  19        6.27      -20.30     22.74 o 
   9   6  19       10.17        5.63     23.06 o 
  10   6  19        0.73       -0.62     21.80 o 
  11   6  19        0.08       19.55     22.20 o 
  12   6  19       28.59        9.65     21.70 o 
  13   6  19       16.67       -9.93     24.50 o 
  14   6  19       36.46        0.06     25.80 o 
   1   7  19       76.55       70.78     23.77 o 
   2   7  19        1.47        5.40     20.18 o 
   3   7  19      190.68      189.80     28.89 o 
   4   7  19       26.81      -21.78     25.11 o 
   5   7  19       83.35       79.71     25.75 o 
   6   7  19      242.17      234.42     31.95 o 
   7   7  19       18.51       15.74     23.57 o 
   8   7  19      161.27      146.72     31.89 o 
   9   7  19       13.38        9.95     23.38 o 
  10   7  19        2.81       -5.10     24.10 o 
  11   7  19       26.66       42.66     32.09 o 
  12   7  19       94.17       75.61     30.61 o 
  13   7  19       13.86       -3.39     26.39 o 
   1   8  19        4.33        1.27     21.70 o 
   2   8  19        7.19       15.69     21.63 o 
   3   8  19        0.64      -19.90     19.90 o 
   4   8  19        0.84        0.79     21.50 o 
   5   8  19        1.02       33.06     23.03 o 
   6   8  19       81.35       63.83     24.83 o 
   7   8  19        3.64      -11.10     21.10 o 
   8   8  19      104.39       86.87     27.70 o 
   9   8  19        7.80      -23.78     23.78 o 
  10   8  19       41.31       -1.23     25.77 o 
  11   8  19        0.27        6.74     25.72 o 
   1   9  19        0.04       -9.89     27.24 o 
   2   9  19      148.74      127.79     28.60 o 
   3   9  19        0.75       -6.77     26.44 o 
   4   9  19      157.31      150.72     34.04 o 
   5   9  19       71.29       46.20     26.18 o 
   6   9  19        1.33      -24.91     24.91 o 
   7   9  19       37.70       29.62     34.78 o 
   8   9  19       47.63       79.94     34.89 o 
   1  10  19        0.52       -3.14     24.45 o 
   2  10  19       32.71       39.14     39.81 o 
   3  10  19        0.55        1.92     25.62 o 
   4  10  19       30.53       55.73     26.13 o 
   0   0  20      497.90      544.27     73.69 o 
   1   0  20       60.26       34.49     17.76 o 
   2   0  20      160.02      124.75     37.36 o 
   3   0  20        8.33      -14.42     14.42 o 
   4   0  20      231.21      242.14     25.07 o 
   5   0  20      269.58      229.49     27.37 o 
   6   0  20      608.21      608.56     73.92 o 
   7   0  20       10.57      -15.55     24.15 o 
   8   0  20      265.23      287.07     74.53 o 
   9   0  20      374.36      358.43     43.09 o 
  10   0  20       51.82        3.71     27.52 o 
  11   0  20      741.09      879.70    265.92 o 
  12   0  20        9.21        1.29     34.32 o 
  13   0  20        7.12        5.43     43.01 o 
  14   0  20        7.16        1.52     31.55 o 
  15   0  20      212.45      232.57     48.75 o 
  16   0  20        7.48       -1.82     34.17 o 
   0   1  20      108.30       94.92     27.93 o 
   1   1  20      422.99      436.85     25.15 o 
   2   1  20       75.65       69.92     15.44 o 
   3   1  20       54.60       52.28     14.45 o 
   4   1  20        1.09      -12.87     12.87 o 
   5   1  20       34.38       51.72     21.91 o 
   6   1  20       94.24       54.37     17.17 o 
   7   1  20       24.98       10.01     17.88 o 
   8   1  20       52.95       61.22     17.85 o 
   9   1  20      375.50      390.51     49.83 o 
  10   1  20       57.25       30.78     18.26 o 
  11   1  20      246.12      267.40     67.75 o 
  12   1  20       19.92       -2.13     22.13 o 
  13   1  20       21.98       24.61     23.34 o 
  14   1  20        4.19       31.46     23.57 o 
  15   1  20       29.25      -11.62     24.80 o 
  16   1  20        2.33      -24.59     24.59 o 
   0   2  20       77.45      153.25     41.05 o 
   1   2  20     1570.91     1740.47     77.86 o 
   2   2  20       28.65       23.60     17.14 o 
   3   2  20      493.45      485.16     34.63 o 
   4   2  20        9.58        4.77     18.80 o 
   5   2  20        9.57       -2.46     17.14 o 
   6   2  20      215.02      211.42     22.32 o 
   7   2  20       50.15       23.04     17.13 o 
   8   2  20      790.15      887.56     74.80 o 
   9   2  20      597.09      566.81     34.85 o 
  10   2  20      733.02      840.92     57.28 o 
  11   2  20      714.36      783.15     40.55 o 
  12   2  20      122.16      107.34     23.23 o 
  13   2  20       66.97       66.03     20.92 o 
  14   2  20        0.91      -18.71     18.71 o 
  15   2  20       11.97        4.29     23.70 o 
  16   2  20       25.94       17.02     24.84 o 
   0   3  20      455.67      556.30     89.23 o 
   1   3  20     1703.87     1902.45    124.67 o 
   2   3  20      276.44      380.78     31.48 o 
   3   3  20      523.06      542.80     57.21 o 
   4   3  20        2.48        1.79     18.79 o 
   5   3  20      138.90      141.40     24.24 o 
   6   3  20       23.18       39.23     22.44 o 
   7   3  20      426.28      440.61     35.06 o 
   8   3  20      222.58      325.27     32.42 o 
   9   3  20     1340.59     1567.38    120.28 o 
  10   3  20      392.71      511.04     39.32 o 
  11   3  20      918.11      973.82     53.83 o 
  12   3  20       62.46       69.17     34.86 o 
  13   3  20      249.76      241.01     39.86 o 
  14   3  20        4.77        6.26     19.61 o 
  15   3  20       72.05       51.82     21.89 o 
   0   4  20     1583.20     1930.39    278.33 o 
   1   4  20     1014.59     1000.64     55.20 o 
   2   4  20      550.85      683.20     86.65 o 
   3   4  20      356.29      391.17     32.99 o 
   4   4  20       54.57      112.01     27.91 o 
   5   4  20      301.82      299.56     37.70 o 
   6   4  20        0.70       -1.49     18.87 o 
   7   4  20      474.25      370.54     32.93 o 
   8   4  20        2.16      -19.91     19.91 o 
   9   4  20     1063.65     1226.93     72.96 o 
  10   4  20        0.78       42.43     23.30 o 
  11   4  20      631.55      733.88     47.13 o 
  12   4  20        0.70       13.08     23.25 o 
  13   4  20      193.20      268.72     36.54 o 
  14   4  20        7.00      -22.35     22.35 o 
  15   4  20       20.41       23.23     30.69 o 
   0   5  20      264.15      208.30     43.17 o 
   1   5  20      290.83      239.30     42.90 o 
   2   5  20       45.17        4.78     20.78 o 
   3   5  20      138.13      164.62     28.15 o 
   4   5  20        1.59      -15.75     21.18 o 
   5   5  20       14.93        5.19     21.68 o 
   6   5  20        8.02      -13.65     28.03 o 
   7   5  20        7.15       -2.60     26.48 o 
   8   5  20        0.45      -20.72     20.72 o 
   9   5  20      145.00      126.79     38.33 o 
  10   5  20       60.66       48.17     30.58 o 
  11   5  20      177.91      207.69     30.87 o 
  12   5  20       13.53       17.95     25.69 o 
  13   5  20       32.22       47.29     25.57 o 
  14   5  20        0.12      -23.92     23.98 o 
   0   6  20      111.28       47.87     33.41 o 
   1   6  20      151.89      142.96     26.93 o 
   2   6  20      204.07      141.48     28.24 o 
   3   6  20        1.44      -20.67     21.00 o 
   4   6  20       23.40       -0.68     22.58 o 
   5   6  20       54.01       27.53     22.02 o 
   6   6  20        9.13      -11.33     21.58 o 
   7   6  20       30.22       43.69     23.88 o 
   8   6  20      117.11       97.14     39.63 o 
   9   6  20        2.07      -14.83     24.03 o 
  10   6  20      168.18      221.91     32.03 o 
  11   6  20       35.30       58.94     25.67 o 
  12   6  20       74.74       67.40     27.71 o 
  13   6  20       33.67       45.53     28.09 o 
   0   7  20        0.55        8.88     58.12 o 
   1   7  20        5.34      -21.51     22.93 o 
   2   7  20        2.84      -12.50     21.53 o 
   3   7  20       37.45        4.71     25.30 o 
   4   7  20       21.99       -4.66     24.39 o 
   5   7  20       13.37       14.51     23.59 o 
   6   7  20        1.60      -16.28     22.45 o 
   7   7  20        7.03        5.78     22.99 o 
   8   7  20        0.36      -15.61     23.77 o 
   9   7  20        3.75       -6.93     23.17 o 
  10   7  20        8.71        4.74     26.12 o 
  11   7  20       55.90       57.96     45.32 o 
   0   8  20      275.35      230.41    101.20 o 
   1   8  20       83.33       44.44     24.37 o 
   2   8  20      136.42      192.69     33.02 o 
   3   8  20        3.05        7.94     22.74 o 
   4   8  20        0.37       -4.53     25.32 o 
   5   8  20        9.49        7.60     32.11 o 
   6   8  20       18.71        6.61     25.40 o 
   7   8  20       61.29       55.50     27.10 o 
   8   8  20       10.24       15.21     26.23 o 
   9   8  20       65.31       27.71     27.29 o 
   0   9  20      158.07      148.08     56.50 o 
   1   9  20      127.01      113.78     29.54 o 
   2   9  20      102.82      139.94     31.18 o 
   3   9  20      106.06       55.08     28.47 o 
   4   9  20       18.22       18.30     26.16 o 
   5   9  20      102.36       65.30     29.44 o 
   6   9  20       30.29       49.34     28.40 o 
   1   1  21        1.54        7.61     16.11 o 
   2   1  21      115.60      107.80     19.57 o 
   3   1  21        0.13       -4.26     13.77 o 
   4   1  21      197.95      155.28     19.37 o 
   5   1  21        2.06        7.59     15.55 o 
   6   1  21      121.35      130.36     21.03 o 
   7   1  21        1.61        0.04     15.83 o 
   8   1  21        0.20       25.21     17.15 o 
   9   1  21       53.21       45.68     37.89 o 
  10   1  21      166.09      163.68     28.09 o 
  11   1  21        0.31       34.83     23.17 o 
  12   1  21      316.34      343.17     36.07 o 
  13   1  21        0.01        0.28     23.50 o 
  14   1  21      207.28      214.41     36.99 o 
  15   1  21        0.06       65.95     29.63 o 
   1   2  21       34.93       34.20     17.55 o 
   2   2  21       67.17       74.84     19.65 o 
   3   2  21        0.27      -14.92     18.17 o 
   4   2  21       66.40        0.32     20.36 o 
   5   2  21        1.74       -6.40     20.08 o 
   6   2  21        1.85      -18.51     18.51 o 
   7   2  21        0.01       24.26     21.06 o 
   8   2  21        9.53       -4.16     21.11 o 
   9   2  21        3.57       46.29     19.66 o 
  10   2  21       35.63       73.81     35.33 o 
  11   2  21        0.84      -19.06     19.06 o 
  12   2  21       26.99       47.91     20.61 o 
  13   2  21        0.14        6.99     22.72 o 
  14   2  21       39.61       66.56     27.70 o 
   1   3  21       23.11       36.05     19.83 o 
   2   3  21      176.37      229.03     29.17 o 
   3   3  21       20.30       38.07     22.06 o 
   4   3  21      378.60      407.13     36.01 o 
   5   3  21        3.60      -19.98     19.98 o 
   6   3  21      115.29      106.85     24.74 o 
   7   3  21       36.56       39.18     22.91 o 
   8   3  21        0.01        7.53     21.97 o 
   9   3  21       37.52       21.94     23.62 o 
  10   3  21       20.77       60.82     27.35 o 
  11   3  21       25.65        4.93     23.03 o 
  12   3  21       32.20        9.29     24.14 o 
  13   3  21       23.93      -20.65     23.29 o 
  14   3  21       51.35       80.17     31.37 o 
   1   4  21       88.56       75.71     27.17 o 
   2   4  21       37.58        7.92     21.03 o 
   3   4  21       61.45       31.00     22.38 o 
   4   4  21       16.26        3.68     38.18 o 
   5   4  21       52.56       -0.39     35.63 o 
   6   4  21       26.01       19.36     27.56 o 
   7   4  21      132.31       93.85     27.41 o 
   8   4  21       67.98       72.75     25.26 o 
   9   4  21        2.04        4.16     23.16 o 
  10   4  21       10.03        2.63     23.69 o 
  11   4  21       15.47       54.02     25.72 o 
  12   4  21        0.45       20.67     25.43 o 
  13   4  21       57.52       86.81     26.98 o 
   1   5  21       43.01       -7.16     28.07 o 
   2   5  21        9.71       -3.97     31.27 o 
   3   5  21      123.77      104.62     32.11 o 
   4   5  21      115.56       70.31     25.31 o 
   5   5  21        0.82      -15.06     23.53 o 
   6   5  21      289.55      278.66     32.79 o 
   7   5  21        9.77      -21.04     21.04 o 
   8   5  21      146.19      186.33     29.14 o 
   9   5  21        3.23       17.08     29.92 o 
  10   5  21       13.66       56.98     25.88 o 
  11   5  21       30.74       47.49     36.67 o 
  12   5  21       93.37       68.97     28.31 o 
   1   6  21       65.06       50.27     38.46 o 
   2   6  21       54.28       39.57     32.75 o 
   3   6  21      204.01      153.67     30.20 o 
   4   6  21        5.09      -20.54     22.81 o 
   5   6  21        4.47        1.55     23.88 o 
   6   6  21       27.94       10.35     26.75 o 
   7   6  21       29.57       36.59     24.65 o 
   8   6  21       30.01       37.85     27.03 o 
   9   6  21        6.98      -22.17     28.50 o 
  10   6  21        4.84       -1.10     25.56 o 
  11   6  21        7.48        8.39     24.46 o 
   1   7  21        8.82       10.15     23.67 o 
   2   7  21      241.95      268.63     44.06 o 
   3   7  21       24.91       18.51     25.36 o 
   4   7  21      188.71      240.73     33.55 o 
   5   7  21        9.87      -22.40     22.40 o 
   6   7  21       48.53       21.40     32.63 o 
   7   7  21       75.34       11.43     25.99 o 
   8   7  21        0.65       -3.68     23.61 o 
   9   7  21       42.07       38.87     27.77 o 
   1   8  21        2.53      -13.27     23.42 o 
   2   8  21       68.49       90.21     30.46 o 
   3   8  21       13.72       23.11     26.74 o 
   4   8  21       22.50      -10.72     25.25 o 
   5   8  21        3.25       19.11     24.63 o 
   6   8  21        2.43      -17.90     25.64 o 
   0   0  22      239.05      226.04     37.35 o 
   1   0  22       35.83        0.33     24.30 o 
   2   0  22      235.92      229.67     34.88 o 
   3   0  22       48.85       68.94     27.30 o 
   4   0  22        1.40       -7.74     27.19 o 
   5   0  22       12.94      -25.70     25.70 o 
   6   0  22       43.69       64.80     32.09 o 
   7   0  22      106.05       76.78     35.65 o 
   8   0  22      736.15      808.91    202.10 o 
   9   0  22       79.63      128.88     66.67 o 
  10   0  22     1388.45     1618.13    309.32 o 
  11   0  22        9.29        7.96     37.25 o 
  12   0  22      290.45      412.12     59.11 o 
  13   0  22        1.89      -18.73     42.47 o 
   0   1  22     1389.45     1439.70    133.05 o 
   1   1  22        9.20        1.31     18.10 o 
   2   1  22      426.65      440.49     36.28 o 
   3   1  22       27.52      -15.53     18.37 o 
   4   1  22       41.81       43.56     21.60 o 
   5   1  22       10.47       33.71     20.65 o 
   6   1  22       15.33      -18.11     20.83 o 
   7   1  22       34.02       45.87     24.10 o 
   8   1  22      276.97      310.81     45.97 o 
   9   1  22        3.36        6.95     22.47 o 
  10   1  22      482.14      585.34     42.37 o 
  11   1  22        2.76       -7.31     23.27 o 
  12   1  22      124.29      102.09     27.83 o 
  13   1  22       11.11       12.04     27.62 o 
   0   2  22     1156.85     1115.36    146.28 o 
   1   2  22       76.73       58.22     20.88 o 
   2   2  22      391.46      406.45     45.31 o 
   3   2  22      118.93      149.65     26.80 o 
   4   2  22       47.34       54.75     39.34 o 
   5   2  22      234.91      292.29     65.04 o 
   6   2  22      270.38      297.79     32.74 o 
   7   2  22      358.50      396.20     43.44 o 
   8   2  22        0.49        8.33     22.59 o 
   9   2  22      475.10      399.55     76.64 o 
  10   2  22      145.50      141.66     29.28 o 
  11   2  22      283.11      338.91     46.26 o 
  12   2  22       11.97       46.51     33.47 o 
  13   2  22      106.58      149.10     51.04 o 
   0   3  22      484.73      407.27     56.83 o 
   1   3  22      582.88      565.44     42.46 o 
   2   3  22       30.47       -6.24     36.65 o 
   3   3  22      326.61      340.18     47.28 o 
   4   3  22      147.53      203.30     29.67 o 
   5   3  22      283.03      270.48     66.35 o 
   6   3  22       90.68      110.48     26.30 o 
   7   3  22      348.87      405.21     39.10 o 
   8   3  22      116.67      100.40     38.74 o 
   9   3  22      424.74      412.21     61.97 o 
  10   3  22      306.46      340.72     35.82 o 
  11   3  22      183.68      229.63     55.95 o 
  12   3  22       25.22      -12.16     27.90 o 
   0   4  22      103.70      -20.63     32.95 o 
   1   4  22      591.75      602.18     62.01 o 
   2   4  22        3.26       -2.07     24.00 o 
   3   4  22      291.33      234.65     32.30 o 
   4   4  22       33.58       22.55     23.55 o 
   5   4  22      157.80      130.58     31.60 o 
   6   4  22        2.54        4.49     21.12 o 
   7   4  22       52.16       91.96     28.39 o 
   8   4  22      253.68      258.72     43.51 o 
   9   4  22       43.32        3.64     22.77 o 
  10   4  22      425.01      408.71     38.94 o 
  11   4  22       36.33       73.18     44.91 o 
   0   5  22      257.09      205.80     51.18 o 
   1   5  22       83.04       83.73     28.26 o 
   2   5  22       91.12       38.88     49.68 o 
   3   5  22       91.03       78.59     29.51 o 
   4   5  22        5.85       10.46     24.25 o 
   5   5  22       55.03       26.19     25.57 o 
   6   5  22        5.02      -17.02     24.09 o 
   7   5  22       20.62       29.06     24.86 o 
   8   5  22       67.72       73.03     26.44 o 
   9   5  22       60.47       81.68     27.29 o 
  10   5  22      204.30      205.68     33.02 o 
   0   6  22      740.68      812.72     85.71 o 
   1   6  22        2.66       14.62     28.05 o 
   2   6  22      361.46      355.57     40.33 o 
   3   6  22        4.54       22.50     25.45 o 
   4   6  22       32.33       23.46     25.34 o 
   5   6  22        0.74      -12.77     24.17 o 
   6   6  22        0.54      -21.43     21.43 o 
   7   6  22        9.11      -23.16     24.92 o 
   8   6  22       11.25       -5.63     24.78 o 
   9   6  22       16.08       34.22     86.64 o 
   0   7  22      239.56      257.90     54.88 o 
   1   7  22       32.45        3.55     28.37 o 
   2   7  22      148.34      148.36     34.54 o 
   3   7  22        5.19       50.75     27.43 o 
   4   7  22       19.70       25.29     26.21 o 
   5   7  22        0.76      -21.23     21.23 o 
   6   7  22       11.80       -3.82     23.76 o 
   1   1  23        7.56        5.22     18.28 o 
   2   1  23       15.59       20.60     18.67 o 
   3   1  23       63.29       64.42     21.82 o 
   4   1  23       25.47      -19.41     30.74 o 
   5   1  23      129.93      112.68     32.95 o 
   6   1  23        0.25       60.78     33.93 o 
   7   1  23       55.31       12.63     46.76 o 
   8   1  23        0.20       20.24     33.90 o 
   9   1  23        0.87       60.65     25.90 o 
  10   1  23       35.42       68.43     30.39 o 
  11   1  23       71.11      112.83     35.69 o 
   1   2  23       21.64       13.10     21.22 o 
   2   2  23       26.54       22.78     28.07 o 
   3   2  23       48.12       37.72     35.56 o 
   4   2  23       10.47        8.85     25.99 o 
   5   2  23        2.57       13.17     28.61 o 
   6   2  23       16.38       17.63     21.85 o 
   7   2  23       25.11       42.38     23.99 o 
   8   2  23        9.02       54.13     24.97 o 
   9   2  23        2.28       16.05     31.02 o 
  10   2  23       27.78       44.34     33.50 o 
  11   2  23       25.59       56.44     34.10 o 
   1   3  23       60.09       75.49     23.68 o 
   2   3  23       48.54       57.07     23.75 o 
   3   3  23      264.56      203.45     31.27 o 
   4   3  23       41.29       56.76     24.61 o 
   5   3  23      131.61      101.36     32.93 o 
   6   3  23        9.58      -23.85     23.85 o 
   7   3  23        6.16       -0.17     24.19 o 
   8   3  23        6.42        0.13     23.41 o 
   9   3  23       14.35       -8.67     23.28 o 
  10   3  23        0.66      -22.95     23.91 o 
   1   4  23       12.88        7.61     24.79 o 
   2   4  23       33.34        6.95     26.26 o 
   3   4  23       24.05        7.88     24.51 o 
   4   4  23        1.80      -24.00     24.00 o 
   5   4  23        1.54        4.30     24.87 o 
   6   4  23       93.24      132.99     30.12 o 
   7   4  23       39.49       65.53     25.91 o 
   8   4  23       11.34        5.81     24.28 o 
   9   4  23       25.82       13.92     25.34 o 
   1   5  23        5.11      -10.08     26.97 o 
   2   5  23        0.00        2.81     25.20 o 
   3   5  23        0.67      -23.20     23.20 o 
   4   5  23       19.36      -22.76     22.76 o 
   5   5  23       54.66       14.27     26.26 o 
   6   5  23       79.13      114.10     34.26 o 
   7   5  23      144.15      105.89     29.70 o 
   8   5  23       14.98        4.24     25.87 o 
   1   6  23       10.64       30.81     36.61 o 
   2   6  23       20.09       22.02     28.62 o 
   3   6  23       21.90       38.48     27.84 o 
   4   6  23        1.42       -8.49     25.84 o 
   5   6  23        0.19      -26.15     26.15 o 
   0   0  24       89.46      307.54     93.42 o 
   1   0  24      113.18       93.95     54.04 o 
   2   0  24      221.69      337.90     68.09 o 
   3   0  24       37.78       21.12     80.78 o 
   4   0  24      328.94      392.79    113.15 o 
   5   0  24       12.21       29.75     79.54 o 
   6   0  24      173.96      171.46     56.27 o 
   7   0  24      248.36      189.61     88.49 o 
   8   0  24       15.17       85.99     39.81 o 
   9   0  24      564.65      687.37    198.94 o 
   0   1  24      154.68      173.75     34.46 o 
   1   1  24      257.81      236.61     32.85 o 
   2   1  24      159.96      193.35     58.21 o 
   3   1  24       18.00      -24.46     24.46 o 
   4   1  24      153.10       72.06     31.04 o 
   5   1  24       40.16       47.94     32.94 o 
   6   1  24      181.07      200.68     78.89 o 
   7   1  24        2.47       -4.53     32.09 o 
   8   1  24       51.26       36.01     33.94 o 
   9   1  24      128.83      135.49     72.63 o 
   0   2  24       75.36       93.78     48.86 o 
   1   2  24      257.41      266.45     54.02 o 
   2   2  24       71.92       44.37     24.50 o 
   3   2  24        0.79       -6.01     22.61 o 
   4   2  24      126.26       88.73     26.40 o 
   5   2  24      223.91      288.34     55.69 o 
   6   2  24       82.19       84.80     35.87 o 
   7   2  24      176.48      232.31     44.37 o 
   8   2  24       49.28       35.28     33.49 o 
   0   3  24       63.48      -13.87     35.92 o 
   1   3  24        3.28        3.38     24.63 o 
   2   3  24       21.57      -22.76     22.76 o 
   3   3  24       34.18       26.88     24.65 o 
   4   3  24       16.99       19.69     24.42 o 
   5   3  24      144.29       96.34     28.07 o 
   6   3  24       16.23        1.20     24.22 o 
   7   3  24       93.05       52.19     27.51 o 
   0   4  24        8.87        8.32     37.61 o 
   1   4  24       46.84       26.94     29.79 o 
   2   4  24       14.66       25.33     29.86 o 
   3   4  24      108.61       60.76     29.82 o 
   4   4  24       42.34       14.48     26.21 o 
   5   4  24      110.96      104.86     29.89 o 
   6   4  24       50.50        7.49     27.40 o 
   0   5  24       73.33       43.16     40.70 o 
   1   5  24       16.34       24.65     31.27 o 
   2   5  24      121.59      131.88     46.63 o 
   3   5  24        0.10      -26.73     26.73 o 
   1   1  25       15.68       15.08     36.14 o 
   2   1  25        0.02      -26.93     26.93 o 
   3   1  25       98.52       41.85     33.19 o 
   4   1  25       47.50       34.64     35.89 o 
   5   1  25       42.77       25.47     33.63 o 
   1   2  25        1.75      -12.54     23.49 o 
   2   2  25       20.55       27.27     25.26 o 
   3   2  25        0.02      -26.09     28.12 o 
   4   2  25        2.82      -10.18     31.56 o 
   1   3  25       10.78       37.55     25.76 o 
   2   3  25       63.52      -24.02     24.82 o 
                                                 
